# Supplementary material for: Predicting Maximum Lake Depth from Surrounding Topography
Source: PLoS One. 2011 Sep 30;6(9):e25764. doi: 10.1371/journal.pone.0025764 (PMC3184154; doi:10.1371/journal.pone.0025764)
Supplement: Text S1 — Python script to predict maximum lake depths. (PY) [file pone.0025764.s001.py]

import time
start = time.clock()
import sys, os
import arcpy
arcpy.CheckOutExtension("Spatial")
import rpy2.robjects as robjects
import math
r=robjects.r
r("library(rgdal)")
#These options can be set to desired workspace and names of input elevation, catchment, and lake datasets
#Currently set to work with examples in Dataset S1 of Hollister, Milstead, and Urrutia (2011)
#Workspace is created when example dataset are extracted
arcpy.env.overwriteOutput=True
arcpy.env.workspace=r"C:\HollisterMilsteadUrrutia\DatasetS1"
inlakes ="exampleLakes.shp"
inelev ="exampleNED"
incatch ="exampleCatchment.shp"
outfile = "C:/HollisterMilsteadUrrutia/DatasetS1/exampleOutput.csv"

#Do not change the following output names, these are used in the script and would changes would cause script to fail
outlake = "xxlake.shp"
outbuffer = "xxlakeb.shp"
outclip = "xxlakec.shp"
outunion = "xxunion.shp"
outelev = "xxelev"
outslope = "xxslope"
outlakeline = "xxlakel.shp"
outlaker = "xxlaker"
outdist = "xxdist"
outdistl = "xxdistl"

numRows = float(arcpy.GetCount_management(inlakes)[0])
timer = time.clock()
cnt = 0
cnt2 = 0
lakes = arcpy.SearchCursor(inlakes)
if os.path.exists(outfile)==True:
    f = open(outfile,'a')
else:
    f = open(outfile, 'w')
    f.write('WB_ID,PredMaxDepth\n')
    f.close()
    f= open(outfile,'a')
for lake in lakes:
    r('test<-read.csv("'+outfile+'")')
    test=r('sum(test[,1]%in%'+str(lake.getValue("WB_ID"))+')')[0]
    if test > 0:
        cnt=cnt+1
        cnt2=cnt2+1
    if test == 0:
        sqlqry='"WB_ID"='+str(lake.getValue("WB_ID"))    
        arcpy.Select_analysis(inlakes,outlake,sqlqry)
        arcpy.PolygonToLine_management(outlake,outlakeline)
        DistOut = arcpy.sa.EucDistance(outlakeline,"#",30)
        #DistOut.save(outdist)
        arcpy.FeatureToRaster_conversion(outlake,"WB_ID",outlaker,30)
        LakeRastOut = arcpy.sa.ExtractByMask(DistOut,outlaker)
        lakebuff = float(arcpy.GetRasterProperties_management(LakeRastOut,"MAXIMUM")[0])
        if lakebuff<100:
            lakebuff=100
        arcpy.Buffer_analysis(outlake,outbuffer,lakebuff)
        arcpy.Clip_analysis(incatch,outbuffer,outclip)
        arcpy.Union_analysis(outlake+";"+outbuffer+";"+outclip,outunion)
        arcpy.Clip_management(inelev,"#",outelev,outbuffer,"#","ClippingGeometry")
        SlopeOut = arcpy.sa.Slope(outelev,"PERCENT_RISE")
        
        r('memory.limit(4000)')
        r.setwd(arcpy.env.workspace)
        r('unionshp<-readOGR("xxunion.shp","xxunion")')
        r('slopegrd<-readGDAL("'+str(SlopeOut).replace("\\","/")+'")')
        r('distgrd<-readGDAL("'+str(LakeRastOut).replace("\\","/")+'")')
        r('lake<-unionshp[unionshp[["FID_xxlake"]]==0,]')
        r('land<-unionshp[unionshp[["FID_xxlake"]]==-1,]')
        r('landovl<-overlay(slopegrd,land)')
        r('lakeovl<-overlay(distgrd,lake)')
        r('COMIDlnktblland<-data.frame(index=c(1:length(land[["COMID"]])),COMID=land[["COMID"]][1:length(land[["COMID"]])])')
        r('COMIDlnktbllake<-data.frame(index=c(1:length(lake[["COMID"]])),COMID=lake[["COMID"]][1:length(lake[["COMID"]])])')
        r('slopeland<-merge(data.frame(grdindex=c(1:length(landovl)),index=landovl),COMIDlnktblland,by="index")')
        r('distlake<-merge(data.frame(grdindex=c(1:length(lakeovl)),index=lakeovl),COMIDlnktbllake,by="index")')
        #Matches Catchments: First Catchments in lake to catchments on land
        #Removes catchments in buffer but not intersecting lake
        #Second matches catchments on land to those in lkae
        #This removes catchments entirely internal to the lake: Rare but caused by artificial flow paths in large (usually) lakes
        r('slopeland<-slopeland[slopeland$COMID%in%distlake$COMID,]')
        r('distlake<-distlake[distlake$COMID%in%slopeland$COMID,]')
        r('slopedf<-merge(data.frame(slope=slopegrd[["band1"]][slopeland$grdindex],grdindex=slopeland$grdindex),slopeland,by="grdindex")[,c(2,4)]')
        r('distdf<-merge(data.frame(dist=distgrd[["band1"]][distlake$grdindex],grdindex=distlake$grdindex),distlake,by="grdindex")[,c(2,4)]')
        r('distmax<-max(distdf[,1],na.rm=T)')
        r('slopemedian<-median(slopedf[,1],na.rm=T)')
        r('xdf<-data.frame(WB_ID=lake$WB_ID,predmaxdepth=distmax*(slopemedian/100))')
        r('save.image()')

        f.write(str(r.xdf[0][0])+","+str(r.xdf[1][0])+"\n")
        cnt=cnt+1
        perc = 100*(cnt/numRows)
        elaps = time.clock()-timer
        cnt2 = cnt2 + 1
        if elaps >= 60:
            
            timer = time.clock()
            perlaketime = elaps/cnt2
             
            print str(round(perc,2)) + "% of the lakes have been processed."
            print "Currently processing at approximately " + str(round(perlaketime,2)) + " seconds per lake." 
            print "Approximately " + str(round(((numRows-cnt)*perlaketime)/3600,2)) + " hour(s) remaining."
            print(str(r.xdf[0][0])+","+str(r.xdf[1][0]))
            cnt2 = 0

        for feat in arcpy.ListFeatureClasses("xx*"):
            arcpy.Delete_management(feat)
        for rast in arcpy.ListRasters("xx*"):
            arcpy.Delete_management(rast)       
f.close()
end = time.clock()
print (end-start)/60
