# Supplementary material for: Predicting Maximum Lake Depth from Surrounding Topography
Source: PLoS One. 2011 Sep 30;6(9):e25764. doi: 10.1371/journal.pone.0025764 (PMC3184154; doi:10.1371/journal.pone.0025764)
Supplement: Dataset S2 — Predicted maximum lake depths for all lakes in Major River Basin 1. Also includes additional assessment data collected in the field by the National Lakes Assessment, maximum lake depth reported in online sources, and URLs for those sources. (CSV) [file pone.0025764.s003.csv]

	WB_ID	HUC	PredMaxDepth_m_initial	PredMaxDepth_m_correct	NLAMeasMaxDepth_m	WebMaxDepth_m	websource	Data Definitions
1	487	1	1.116350548	0.617341853	NA	NA	NA	WB_ID: Waterbody ID. This is a unique identifier for all 27,941 lakes included in Hollister, Milstead and Urrutia (2011). This ID closely corresponds with the COMID in the NHDPlus dataset; however, it is not a one to one relationship as in many cases in the NHD Plus, individual lakes were made up a multiple polygons with multiple COMIDs. We dissolved all lakes, assigned one of the COMIDs for that…
2	489	1	0.413987778	0.228935241	NA	NA	NA	HUC: USGS Hydrologic Unit Code Region (2-digit HUC)
3	491	1	18.71501535	10.34940349	NA	NA	NA	PredMaxDepth_m_initial: Initial Predicted maximum Depth in meters. These data are the intial predicted maximum depth values for all 27,941 lakes in MRB1 that resulted from the methodology desribed in Hollister, Milstead, and Urrutia (2011).
4	493	1	0.32723883	0.180963073	NA	NA	NA	PredMaxDepth_m_correct: Corrected Predicted maximum Depth in meters. These data are the predicted maximum depth values for all 27,941 lakes in MRB1 that resulted from the methodology desribed in Hollister, Milstead, and Urrutia (2011).
5	495	1	1.186428761	0.656095105	NA	NA	NA	NLAMeasMaxDepth_m: National Lake Assessment measured depths. These are the depths measured in the field from the US EPA's National Lake Assessment. These are the depths used to build the empirical adjustment models in Hollister, Milstead, and Urrutia (2011).
6	499	1	1.515263548	0.837940742	NA	NA	NA	WebMaxDepth_m: Web reported maximum depth for 191 randomly chosen lakes in MRB1. These data were used to assess the accuracy of the predicted maximum depths.
7	501	1	1.065059745	0.588978039	NA	NA	NA	websource: URL where online maximum lake depth data (WebMaxDepth_m) were found
8	519	1	1.42901064	0.790242884	NA	NA	NA
9	531	1	13.00375185	7.191074773	NA	NA	NA
10	541	1	0.504036587	0.278732233	NA	NA	NA
11	545	1	2.65663866	1.469121179	NA	NA	NA
12	551	1	5.865404744	3.243568823	NA	NA	NA
13	555	1	0.541274107	0.299324581	NA	NA	NA
14	559	1	4.853900157	2.684206787	NA	NA	NA
15	563	1	4.243409586	2.346605501	NA	NA	NA
16	567	1	3.387310264	1.873182576	NA	NA	NA
17	569	1	2.61117591	1.443980278	NA	NA	NA
18	575	1	6.103252602	3.375098689	NA	NA	NA
19	581	1	8.996583753	4.975110815	NA	2.1336	http://www.maine.gov/ifw/fishing/lakesurvey_maps/penobscot/pickett_mountain_pond.pdf
20	587	1	2.710869026	1.499110571	NA	NA	NA
21	599	1	2.038108349	1.127073917	NA	NA	NA
22	631	1	3.450894928	1.908344895	NA	NA	NA
23	637	1	3.995558075	2.209543615	NA	NA	NA
24	639	1	9.867896591	5.456946815	NA	NA	NA
25	685	1	2.673739794	1.478578106	NA	NA	NA
26	699	1	1.339070216	0.740505829	NA	NA	NA
27	717	1	0.239009982	0.13217252	NA	NA	NA
28	729	1	4.055788745	2.242851176	NA	NA	NA
29	735	1	0.638493133	0.353086703	NA	NA	NA
30	745	1	0.662932563	0.366601707	NA	NA	NA
31	747	1	27.51945915	15.21826091	NA	NA	NA
32	749	1	9.237072984	5.10810136	NA	NA	NA
33	755	1	10.88748046	6.020776694	NA	NA	NA
34	757	1	3.272240857	1.809549194	NA	NA	NA
35	759	1	96.51029083	53.37019083	NA	NA	NA
36	773	1	0.531739676	0.294052041	NA	NA	NA
37	781	1	1.629856159	0.901310456	NA	NA	NA
38	787	1	2.629772058	1.454263948	NA	NA	NA
39	793	1	0.744701099	0.411819708	NA	NA	NA
40	799	1	1.721550894	0.952017644	NA	NA	NA
41	803	1	0.491017267	0.271532549	NA	NA	NA
42	823	1	1.351921606	0.747612648	NA	NA	NA
43	1527	1	2.155823408	1.192170345	NA	NA	NA
44	1553	1	5.954172319	3.292657292	NA	NA	NA
45	1579	1	0.849038815	0.469518465	NA	NA	NA
46	1581	1	14.98588451	8.287194134	NA	NA	NA
47	1583	1	8.813809131	4.874036449	NA	NA	NA
48	1591	1	23.36582536	12.92130142	NA	NA	NA
49	1635	1	1.125492409	0.622397302	NA	NA	NA
50	1637	1	10.92629448	6.042240847	NA	NA	NA
51	1649	1	3.520988454	1.947106615	NA	NA	NA
52	2109	1	1.002543658	0.554406643	NA	NA	NA
53	2123	1	0.260095502	0.143832813	NA	NA	NA
54	2125	1	2.951407296	1.632128235	NA	NA	NA
55	2131	1	0.235878789	0.13044097	NA	NA	NA
56	2147	1	1.226956399	0.678506889	NA	NA	NA
57	2157	1	2.137602405	1.18209413	NA	NA	NA
58	2187	1	1.439424559	0.796001781	NA	NA	NA
59	2193	1	0.702223003	0.388329321	NA	NA	NA
60	2199	1	1.254273268	0.693613117	NA	NA	NA
61	2209	1	3.87074699	2.140523085	NA	NA	NA
62	2215	1	4.06229349	2.2464483	NA	NA	NA
63	2229	1	1.009663361	0.558343839	NA	NA	NA
64	2233	1	4.291222259	2.373045909	NA	NA	NA
65	2237	1	0.654628931	0.362009799	NA	NA	NA
66	2239	1	0.296040979	0.163710661	NA	NA	NA
67	2241	1	1.340397841	0.741240006	NA	NA	NA
68	2247	1	0.438346865	0.242405816	NA	NA	NA
69	2249	1	0.384945989	0.212875132	NA	NA	NA
70	2279	1	0.291663551	0.161289944	NA	NA	NA
71	2291	1	0.461239779	0.255065598	NA	NA	NA
72	2297	1	0.051181488	0.028303363	NA	NA	NA
73	2301	1	0.236436903	0.130749607	NA	NA	NA
74	2305	1	0.042410447	0.023452977	NA	NA	NA
75	2307	1	13.95647613	7.7179313	NA	NA	NA
76	2311	1	22.73531725	12.57263044	NA	NA	NA
77	2321	1	4.256380463	2.353778396	NA	NA	NA
78	2323	1	0.11426644	0.063189341	NA	NA	NA
79	2357	1	9.165831695	5.068704927	NA	NA	NA
80	2371	1	1.379322816	0.762765517	NA	NA	NA
81	2389	1	1.403018188	0.775869058	NA	NA	NA
82	2397	1	2.842854023	1.572098275	NA	NA	NA
83	2401	1	1.047779489	0.579422057	NA	NA	NA
84	2403	1	0.662085557	0.366133313	NA	NA	NA
85	2407	1	0.238089734	0.131663623	NA	NA	NA
86	2409	1	2.76503442	1.529064034	NA	NA	NA
87	2411	1	0.248287278	0.137302865	NA	NA	NA
88	2413	1	2.050039941	1.133672087	NA	NA	NA
89	2415	1	5.427612662	3.001469802	NA	NA	NA
90	2417	1	0.621287191	0.343571817	NA	NA	NA
91	2419	1	0.503211665	0.278276051	NA	NA	NA
92	2421	1	1.551724585	0.858103696	NA	NA	NA
93	2431	1	1.679161263	0.928576178	NA	NA	NA
94	2439	1	1.206393242	0.667135463	NA	NA	NA
95	2445	1	0.978463626	0.541090385	NA	NA	NA
96	2447	1	1.916966324	1.060082377	NA	NA	NA
97	2475	1	0.96172095	0.531831685	NA	NA	NA
98	2477	1	0.031546403	0.017445161	NA	NA	NA
99	2481	1	0.036859989	0.020383574	NA	NA	NA
100	2485	1	0.290879077	0.16085613	NA	NA	NA
101	2489	1	0.167069328	0.092389338	NA	NA	NA
102	2503	1	3.081464378	1.704049801	NA	NA	NA
103	2519	1	18.51057029	10.23634537	NA	NA	NA
104	2541	1	7.452103637	4.121013311	NA	NA	NA
105	2561	1	1.109346508	0.613468619	NA	NA	NA
106	2595	1	0.088731073	0.049068283	NA	NA	NA
107	2597	1	1.59568263	0.882412494	NA	NA	NA
108	2615	1	0.721173334	0.398808854	NA	NA	NA
109	2629	1	0.533072922	0.294789326	NA	NA	NA
110	2633	1	0.034355641	0.018998669	NA	NA	NA
111	2641	1	0.717814479	0.396951407	NA	NA	NA
112	2645	1	0.669887665	0.370447879	NA	NA	NA
113	2651	1	2.027399683	1.121152025	NA	NA	NA
114	2667	1	1.084790754	0.599889287	NA	NA	NA
115	2671	1	1.624114251	0.898135181	NA	NA	NA
116	4015	1	20.13816107	11.13640307	NA	NA	NA
117	4045	1	2.643544579	1.461880152	NA	NA	NA
118	4073	1	0.128325431	0.070963963	NA	NA	NA
119	4077	1	0.859728443	0.475429829	NA	NA	NA
120	4979	1	0.058758196	0.032493282	NA	NA	NA
121	5005	1	0.15739063	0.087037018	NA	NA	NA
122	5009	1	6.810267305	3.76607782	NA	NA	NA
123	5109	1	0.727743226	0.402442004	NA	NA	NA
124	5125	1	30.86147869	17.06639772	NA	NA	NA
125	5135	1	2.767310148	1.530322512	NA	NA	NA
126	5137	1	1.528493224	0.845256753	NA	NA	NA
127	5153	1	4.386886168	2.425948051	NA	NA	NA
128	717122	1	3.523452123	1.948469024	NA	NA	NA
129	717130	1	3.542632633	1.959075846	NA	NA	NA
130	717136	1	50.43033546	27.88797551	NA	NA	NA
131	717154	1	8.460564572	4.678692208	NA	NA	NA
132	717556	1	2.777972626	1.536218862	NA	NA	NA
133	717558	1	2.645996412	1.463236016	NA	NA	NA
134	717560	1	2.916288539	1.612707562	NA	NA	NA
135	717566	1	2.011830139	1.112542067	NA	NA	NA
136	717568	1	0.771113483	0.426425756	NA	NA	NA
137	717582	1	0.762270999	0.421535862	NA	NA	NA
138	717584	1	0.948184276	0.524345905	NA	NA	NA
139	717586	1	1.967860464	1.088226837	NA	NA	NA
140	717590	1	11.57483019	6.400881095	NA	NA	NA
141	717602	1	3.93485148	2.175972868	NA	NA	NA
142	717606	1	0.55785411	0.308493323	NA	NA	NA
143	717620	1	1.607122857	0.88873894	NA	NA	NA
144	717622	1	0.570405006	0.315433968	NA	NA	NA
145	717630	1	1.050422645	0.580883723	NA	NA	NA
146	717634	1	1.335722208	0.738654381	NA	NA	NA
147	717640	1	0.531360161	0.293842169	NA	NA	NA
148	717642	1	1.78590982	0.98760813	NA	NA	NA
149	717650	1	36.23172735	20.03614522	NA	NA	NA
150	717656	1	1.977934337	1.093797688	NA	NA	NA
151	717662	1	1.215071793	0.671934702	NA	NA	NA
152	717674	1	6.084177436	3.364550122	NA	NA	NA
153	717676	1	0.839077844	0.464010048	NA	NA	NA
154	717686	1	5.689718699	3.146414441	NA	NA	NA
155	717688	1	1.188676858	0.657338302	NA	NA	NA
156	717690	1	0.46402431	0.256605443	NA	NA	NA
157	717696	1	48.57130263	26.85993035	NA	NA	NA
158	717702	1	1.759201701	0.972838541	NA	NA	NA
159	717704	1	14.30103264	7.90847105	NA	6.096	http://www.maine.gov/ifw/fishing/lakesurvey_maps/aroostook/cunliffe_lake.pdf
160	717706	1	1.07799654	0.596132087	NA	NA	NA
161	717710	1	1.916980789	1.060090376	NA	NA	NA
162	717714	1	35.50887403	19.63640734	NA	NA	NA
163	717716	1	0.458328849	0.253455853	NA	NA	NA
164	717720	1	2.330862976	1.288967226	NA	NA	NA
165	717726	1	4.168897728	2.305400444	NA	NA	NA
166	717732	1	2.165787561	1.197680521	NA	NA	NA
167	717736	1	0.68631767	0.379533672	NA	NA	NA
168	717738	1	1.340785646	0.741454462	NA	NA	NA
169	717750	1	1.31178503	0.725417122	NA	NA	NA
170	717760	1	5.575790906	3.083412371	NA	3.048	http://www.maine.gov/ifw/fishing/lakesurvey_maps/aroostook/squirrel_pond.pdf
171	717772	1	11.51042405	6.3652645	NA	NA	NA
172	717776	1	10.43221131	5.769012854	NA	NA	NA
173	717782	1	30.86624829	17.0690353	NA	NA	NA
174	717794	1	22.62437038	12.51127682	NA	NA	NA
175	717802	1	14.18145544	7.842344858	NA	NA	NA
176	717804	1	29.0019219	16.03806281	NA	NA	NA
177	717818	1	1.346510078	0.744620073	NA	NA	NA
178	717824	1	60.04298488	33.20377064	NA	NA	NA
179	717832	1	20.98928504	11.60707463	NA	NA	NA
180	717836	1	7.439466534	4.114024993	NA	NA	NA
181	717838	1	0.703239656	0.38889153	NA	NA	NA
182	717846	1	5.192448358	2.871423942	NA	NA	NA
183	717856	1	4.007103825	2.215928415	NA	NA	NA
184	717858	1	2.561813879	1.416683075	NA	NA	NA
185	719480	1	36.08659882	19.95588915	NA	NA	NA
186	719486	1	5.526699543	3.056264847	NA	NA	NA
187	719490	1	37.16813254	20.55397729	NA	NA	NA
188	719494	1	0.684244619	0.378387274	NA	NA	NA
189	719496	1	1.110995615	0.614380575	NA	NA	NA
190	719500	1	28.45154853	15.73370634	NA	NA	NA
191	719502	1	12.07607755	6.678070885	NA	NA	NA
192	719504	1	1.580113578	0.873802809	NA	NA	NA
193	719506	1	2.603034365	1.439478004	NA	NA	NA
194	719520	1	4.423181534	2.446019388	NA	NA	NA
195	719524	1	17.49033821	9.67215703	NA	NA	NA
196	719526	1	1.672337258	0.924802504	NA	NA	NA
197	719528	1	2.721800072	1.50515544	NA	NA	NA
198	719538	1	27.70950802	15.32335794	NA	19.812	http://www.maine.gov/ifw/fishing/lakesurvey_maps/piscataquis/cliff_lake.pdf
199	719540	1	0	0	NA	NA	NA
200	719544	1	4.946460342	2.735392569	NA	NA	NA
201	719548	1	0.479220095	0.265008713	NA	NA	NA
202	719558	1	0.652159345	0.360644118	NA	NA	NA
203	719566	1	7.745757692	4.283404004	NA	NA	NA
204	719568	1	0.689576819	0.381335981	NA	NA	NA
205	719572	1	0.590738297	0.326678278	NA	NA	NA
206	719574	1	4.661711617	2.577926524	2.8	NA	http://www.pearl.maine.edu/Lake2.asp?Watercode=2782
207	719576	1	2.594246174	1.434618134	NA	NA	NA
208	719580	1	1.323942808	0.732140373	NA	NA	NA
209	719584	1	1.462872219	0.808968337	NA	NA	NA
210	719586	1	1.434059917	0.793035134	NA	NA	NA
211	719594	1	0.929306674	0.513906591	NA	NA	NA
212	719608	1	4.25104244	2.350826469	NA	NA	NA
213	719616	1	12.35525823	6.832457801	NA	NA	NA
214	719644	1	47.34506989	26.18182365	NA	NA	NA
215	719656	1	1.812551096	1.002340756	NA	NA	NA
216	719680	1	1.350508288	0.746831083	NA	NA	NA
217	719684	1	22.12181054	12.23336123	NA	NA	NA
218	719688	1	9.064802116	5.01283557	NA	NA	NA
219	723896	1	0.914052106	0.505470815	NA	NA	NA
220	723898	1	53.99812287	29.86096195	50	NA	NA
221	723900	1	3.040299534	1.681285642	NA	0.9144	http://www.maine.gov/ifw/fishing/lakesurvey_maps/aroostook/germain_lake.pdf
222	723906	1	3.383926658	1.871311442	NA	NA	NA
223	723916	1	6.977153271	3.858365759	NA	NA	NA
224	723922	1	4.644444036	2.568377552	NA	NA	NA
225	723924	1	3.730772781	2.063117348	NA	NA	NA
226	723926	1	2.34663434	1.29768879	NA	NA	NA
227	723928	1	1.082915282	0.598852151	NA	NA	NA
228	723932	1	7.167691183	3.963733224	NA	NA	NA
229	723936	1	9.622083262	5.321012044	NA	NA	NA
230	723938	1	71.88946857	39.75487612	NA	NA	NA
231	723940	1	1.674229145	0.925848717	NA	NA	NA
232	723946	1	0.638384986	0.353026897	NA	NA	NA
233	723948	1	3.383504693	1.871078095	NA	NA	NA
234	723950	1	3.11809988	1.724309234	NA	NA	NA
235	723952	1	2.399818003	1.327099356	NA	NA	NA
236	723958	1	1.405279827	0.777119744	NA	NA	NA
237	723960	1	0.298116233	0.164858277	NA	NA	NA
238	723962	1	0.939731175	0.51967134	NA	NA	NA
239	723964	1	0.36449183	0.201563982	NA	NA	NA
240	723966	1	12.29250956	6.797757787	NA	NA	NA
241	723968	1	1.359043877	0.751551264	NA	NA	NA
242	723970	1	2.706901953	1.49691678	NA	NA	NA
243	723974	1	19.00903257	10.51199501	NA	NA	NA
244	723978	1	3.131633663	1.731793416	NA	NA	NA
245	723980	1	3.500595331	1.935829218	NA	NA	NA
246	723984	1	20.86241693	11.53691656	NA	NA	NA
247	723988	1	1.350339103	0.746737524	NA	NA	NA
248	723990	1	0.668390679	0.369620045	NA	NA	NA
249	723996	1	11.02336531	6.095921016	NA	NA	NA
250	723998	1	1.471654594	0.81382499	NA	NA	NA
251	724000	1	5.991845012	3.313490292	NA	NA	NA
252	724004	1	0.957940507	0.5297411	NA	NA	NA
253	724006	1	1.306104828	0.72227597	NA	NA	NA
254	724022	1	4.558700609	2.520961437	NA	NA	NA
255	724024	1	2.47334033	1.367757202	NA	NA	NA
256	724052	1	1.168020687	0.64591544	NA	NA	NA
257	724056	1	1.064159237	0.588480058	NA	NA	NA
258	724058	1	0.406212223	0.224635359	NA	NA	NA
259	724428	1	5.29730916	2.929411965	NA	NA	NA
260	724958	1	81.47930377	45.05805498	NA	NA	NA
261	724960	1	6.755344963	3.735705765	NA	NA	NA
262	724962	1	4.396870708	2.431469502	NA	NA	NA
263	724966	1	54.5864394	30.18630099	26.2	28.0416	http://www.maine.gov/ifw/fishing/lakesurvey_maps/aroostook/deboullie_lake.pdf
264	724968	1	55.81988068	30.86839402	34.6	NA	http://www.pearl.maine.edu/Lake2.asp?Watercode=1528
265	724970	1	16.1733424	8.943858347	15	NA	http://www.pearl.maine.edu/Lake2.asp?Watercode=1514
266	724974	1	3.480104291	1.924497673	NA	NA	NA
267	724978	1	6.603729137	3.651862213	13.6	NA	http://www.maine.gov/ifw/fishing/lakesurvey_maps/aroostook/island_pond.pdf
268	724980	1	12.6588707	7.000355497	NA	NA	NA
269	724982	1	4.610701275	2.549717805	NA	NA	NA
270	724984	1	21.27374296	11.76437986	9.7	NA	http://www.pearl.maine.edu/Lake2.asp?Watercode=1524
271	724986	1	6.74030757	3.727390086	5	NA	http://www.pearl.maine.edu/Lake2.asp?Watercode=1521
272	724988	1	4.600374572	2.544007138	NA	NA	NA
273	724990	1	1.708137101	0.944599817	NA	NA	NA
274	724996	1	4.380616537	2.422480945	NA	NA	NA
275	725000	1	10.61696652	5.871182486	NA	NA	NA
276	725004	1	0.396587741	0.219313021	NA	NA	NA
277	725012	1	2.498194313	1.381501455	NA	NA	NA
278	725014	1	16.22229366	8.970928394	NA	NA	NA
279	725018	1	58.62319832	32.41862867	NA	NA	NA
280	725020	1	14.7193428	8.139796568	NA	NA	NA
281	725022	1	6.766252041	3.741737379	NA	NA	NA
282	725024	1	1.442511276	0.797708736	NA	NA	NA
283	725026	1	2.708254523	1.497664751	NA	1.524	http://www.maine.gov/ifw/fishing/lakesurvey_maps/aroostook/lucifee_pond.pdf
284	725028	1	2.468694297	1.365187946	NA	NA	NA
285	725030	1	3.299710464	1.824739887	NA	NA	NA
286	725032	1	1.301845551	0.71992059	NA	NA	NA
287	725034	1	1.678466649	0.928192057	NA	NA	NA
288	725038	1	3.565141869	1.971523454	NA	NA	NA
289	725040	1	2.053676472	1.135683089	NA	NA	NA
290	725042	1	2.59514637	1.435115943	NA	NA	NA
291	725046	1	12.75170682	7.051693871	NA	4.2672	http://www.maine.gov/ifw/fishing/lakesurvey_maps/aroostook/ferguson_pond.pdf
292	725048	1	4.122464809	2.279723039	NA	NA	NA
293	725052	1	2.677880001	1.480867641	NA	NA	NA
294	725056	1	1.37669456	0.761312092	NA	NA	NA
295	725058	1	63.27311247	34.9900312	NA	NA	NA
296	725060	1	13.07676201	7.231449392	NA	NA	NA
297	725070	1	1.63312925	0.903120475	NA	NA	NA
298	725074	1	22.55343402	12.47204901	NA	7.62	http://www.maine.gov/ifw/fishing/lakesurvey_maps/aroostook/portage_lake.pdf
299	725078	1	7.447889498	4.118682892	NA	NA	NA
300	725080	1	5.617517531	3.106487195	NA	NA	NA
301	725082	1	32.33038273	17.87870165	NA	NA	NA
302	725090	1	0.518897581	0.286950362	NA	NA	NA
303	725094	1	0.839878178	0.464452632	NA	NA	NA
304	725096	1	1.759338257	0.972914056	NA	NA	NA
305	725104	1	14.5209282	8.030073295	NA	NA	NA
306	802305	1	0.860731246	0.475984379	NA	NA	NA
307	802309	1	0.821047574	0.454039308	NA	NA	NA
308	802311	1	0.489196498	0.270525663	NA	NA	NA
309	802315	1	0.328989995	0.181931467	NA	NA	NA
310	802317	1	1.216702168	0.672836299	NA	NA	NA
311	802323	1	0.789298081	0.436481839	NA	NA	NA
312	802405	1	14.76023827	8.162411763	NA	NA	NA
313	802419	1	0.29814316	0.164873167	NA	NA	NA
314	802427	1	0.169464397	0.093713812	NA	NA	NA
315	802433	1	35.14265543	19.43388845	NA	NA	NA
316	802699	1	0.636445389	0.3519543	NA	NA	NA
317	802701	1	1.191487294	0.658892474	NA	1.2192	http://www.maine.gov/ifw/fishing/lakesurvey_maps/aroostook/butterfield_lake.pdf
318	802703	1	2.615800095	1.446537453	NA	NA	NA
319	802705	1	0.528567052	0.29229758	NA	NA	NA
320	802711	1	0.803867035	0.44453847	NA	NA	NA
321	802713	1	0.662086451	0.366133807	NA	NA	NA
322	802715	1	0.532760024	0.294616293	NA	NA	NA
323	802719	1	0.819021142	0.452918692	NA	NA	NA
324	802723	1	0.68378706	0.378134244	NA	NA	NA
325	802725	1	3.231145298	1.78682335	NA	NA	NA
326	802729	1	5.771538377	3.191660722	NA	NA	NA
327	802733	1	1.342261934	0.74227085	NA	NA	NA
328	802737	1	1.204369104	0.666016115	NA	NA	NA
329	802739	1	0.255848801	0.141484387	NA	NA	NA
330	802741	1	2.990167172	1.653562446	NA	NA	NA
331	802749	1	13.40360299	7.412192453	NA	NA	NA
332	802751	1	1.084637547	0.599804563	NA	NA	NA
333	802755	1	3.362780683	1.859617718	NA	NA	NA
334	802757	1	1.664588972	0.920517702	NA	NA	NA
335	802759	1	0.635945848	0.351678054	NA	NA	NA
336	802761	1	1.325746893	0.733138032	NA	NA	NA
337	802763	1	1.633017683	0.903058779	NA	NA	NA
338	802765	1	0.707203889	0.391083751	NA	NA	NA
339	802769	1	5.81092844	3.213443427	NA	NA	NA
340	803313	1	0.712749755	0.394150615	NA	NA	NA
341	803319	1	0.638802873	0.353257989	NA	NA	NA
342	803321	1	1.321729946	0.73091666	NA	NA	NA
343	803325	1	0.926454165	0.512329153	NA	NA	NA
344	803327	1	1.166731752	0.645202659	NA	NA	NA
345	803329	1	1.210093081	0.669181474	NA	NA	NA
346	803331	1	0.583519882	0.322686495	NA	NA	NA
347	803335	1	0.927873392	0.513113986	NA	NA	NA
348	803339	1	1.221728468	0.675615843	NA	NA	NA
349	803347	1	1.967278719	1.087905132	NA	NA	NA
350	803355	1	0.487749816	0.269725648	NA	NA	NA
351	803357	1	7.155611372	3.957053089	NA	NA	NA
352	803359	1	1.453866497	0.803988173	NA	NA	NA
353	803361	1	0.928699422	0.51357078	NA	NA	NA
354	803363	1	0.262261802	0.145030777	NA	NA	NA
355	803365	1	0.315267956	0.17434318	NA	NA	NA
356	803367	1	4.929866438	2.72621614	NA	NA	NA
357	803371	1	15.81776842	8.747225936	NA	NA	NA
358	803375	1	5.004686359	2.767591557	NA	NA	NA
359	803379	1	38.76045334	21.4345307	NA	NA	NA
360	803381	1	2.702341556	1.49439488	NA	NA	NA
361	803383	1	1.406946516	0.778041423	NA	NA	NA
362	803387	1	10.65104054	5.890025419	NA	NA	NA
363	803393	1	2.526613981	1.397217531	NA	NA	NA
364	803395	1	9.562349605	5.287979332	NA	NA	NA
365	803399	1	1.187202573	0.656523023	NA	NA	NA
366	803401	1	0.462359478	0.255684791	NA	NA	NA
367	803403	1	33.19501877	18.35684538	NA	NA	NA
368	803405	1	13.66936969	7.559161439	NA	NA	NA
369	803409	1	8.985007608	4.968709207	NA	1.8288	http://www.maine.gov/ifw/fishing/lakesurvey_maps/aroostook/billings_pond.pdf
370	803411	1	1.545395207	0.854603549	NA	NA	NA
371	803413	1	43.42970075	24.01662451	NA	NA	NA
372	803415	1	1.349088818	0.746046116	NA	NA	NA
373	803417	1	1.243611038	0.687716904	NA	NA	NA
374	803421	1	11.18858299	6.187286393	NA	NA	NA
375	803425	1	2.995740288	1.656644379	NA	NA	NA
376	803429	1	0.621576866	0.343732007	NA	NA	NA
377	803433	1	1.571244795	0.868898372	NA	NA	NA
378	803435	1	1.561894798	0.863727823	NA	NA	NA
379	803437	1	0.581328213	0.321474502	NA	NA	NA
380	803441	1	1.558368698	0.86177789	NA	NA	NA
381	803443	1	1.195390665	0.661051038	NA	NA	NA
382	803445	1	1.018500853	0.563230972	NA	NA	NA
383	803449	1	2.832626725	1.566442579	NA	NA	NA
384	803451	1	0.841977525	0.465613571	NA	NA	NA
385	803453	1	10.36220646	5.730300172	NA	NA	NA
386	803455	1	0.609318495	0.336953128	NA	NA	NA
387	803457	1	1.150049338	0.635977284	NA	NA	NA
388	803459	1	5.813561082	3.214899278	NA	NA	NA
389	803461	1	4.193325711	2.318909118	NA	NA	NA
390	803463	1	0.740063846	0.409255307	NA	NA	NA
391	803465	1	6.937233335	3.836290034	NA	NA	NA
392	803467	1	0.751000357	0.415303197	NA	NA	NA
393	803469	1	2.734691879	1.512284609	NA	NA	NA
394	805717	1	4.574475014	2.529684683	NA	NA	NA
395	805741	1	5.357983053	2.962964628	NA	NA	NA
396	805747	1	15.38996704	8.510651773	NA	NA	NA
397	805749	1	8.802354482	4.867702029	NA	NA	NA
398	805751	1	22.38030995	12.3763114	NA	NA	NA
399	805767	1	20.40430164	11.28357881	NA	NA	NA
400	805769	1	2.901068584	1.604290927	NA	NA	NA
401	805771	1	3.780150676	2.090423324	NA	NA	NA
402	806161	1	0.236821568	0.130962327	NA	NA	NA
403	806167	1	0.246248764	0.136175566	NA	NA	NA
404	806169	1	1.037467612	0.573719589	NA	NA	NA
405	806175	1	14.44087988	7.985806574	NA	NA	NA
406	806177	1	0.806765078	0.446141088	NA	NA	NA
407	806179	1	1.373350068	0.759462588	NA	NA	NA
408	806181	1	0.594063163	0.328516929	NA	NA	NA
409	806183	1	2.155447475	1.191962454	NA	NA	NA
410	806185	1	2.554954234	1.412889691	NA	2.7432	http://www.maine.gov/ifw/fishing/lakesurvey_maps/oxford/cranberry_pond.pdf
411	806187	1	1.086317386	0.600733514	NA	NA	NA
412	806189	1	2.174751341	1.202637492	NA	NA	NA
413	806191	1	0.354355597	0.195958645	NA	NA	NA
414	806193	1	0.987018657	0.545821317	NA	NA	NA
415	806197	1	0.89308548	0.49387627	NA	NA	NA
416	806199	1	1.581578327	0.874612815	NA	NA	NA
417	806201	1	0.352855361	0.195129015	NA	NA	NA
418	806203	1	0.20015613	0.11068634	NA	NA	NA
419	806205	1	0.5412371	0.299304116	NA	NA	NA
420	806209	1	0.358623773	0.198318946	NA	NA	NA
421	806213	1	0.272937638	0.150934514	NA	NA	NA
422	806217	1	1.101478922	0.609117844	NA	NA	NA
423	806219	1	3.30225711	1.826148182	NA	NA	NA
424	806221	1	5.127206612	2.835345256	NA	NA	NA
425	806223	1	0.865335274	0.478530407	NA	NA	NA
426	806225	1	2.987333488	1.651995419	NA	NA	NA
427	806229	1	1.786098719	0.987712592	NA	NA	NA
428	806235	1	0.580481114	0.321006056	NA	NA	NA
429	806237	1	10.27830427	5.683902261	NA	NA	NA
430	806239	1	2.78115372	1.537978007	2.1	NA	http://www.pearl.maine.edu/Lake2.asp?Watercode=3074
431	806241	1	9.836476411	5.439571455	NA	NA	NA
432	806243	1	9.870123975	5.458178558	NA	NA	NA
433	806247	1	1.542413175	0.852954486	NA	NA	NA
434	806249	1	0.338137579	0.186990081	NA	NA	NA
435	806251	1	3.629076814	2.006879478	NA	NA	NA
436	806253	1	0.439427173	0.243003227	NA	NA	NA
437	806257	1	1.287540492	0.712009892	NA	NA	NA
438	806259	1	1.536900616	0.849906041	NA	NA	NA
439	806263	1	3.309528519	1.830169271	NA	NA	NA
440	806265	1	0.494035131	0.273201427	NA	NA	NA
441	806271	1	5.599183917	3.096348706	NA	NA	NA
442	806273	1	1.074073863	0.593962846	NA	NA	NA
443	806275	1	15.37670373	8.503317163	NA	NA	NA
444	806277	1	3.261214331	1.803451525	NA	3.6576	http://www.maine.gov/ifw/fishing/lakesurvey_maps/kennebec/boody_pond.pdf
445	806281	1	2.212231263	1.223363888	NA	NA	NA
446	806283	1	39.08135177	21.61198753	NA	NA	NA
447	806285	1	2.522684815	1.395044703	NA	NA	NA
448	806287	1	1.172455609	0.648367952	NA	NA	NA
449	806289	1	1.097447037	0.606888211	NA	NA	NA
450	806293	1	1.033659053	0.571613456	NA	NA	NA
451	806295	1	7.886361557	4.361157941	NA	NA	NA
452	806297	1	3.693456316	2.042481343	NA	NA	NA
453	806299	1	2.32139082	1.283729123	NA	NA	NA
454	806301	1	13.81274126	7.638445917	NA	NA	NA
455	806303	1	1.393558707	0.770637965	NA	NA	NA
456	806305	1	3.522099781	1.947721179	NA	NA	NA
457	806307	1	0	0	NA	NA	NA
458	806309	1	0.914316316	0.505616923	NA	NA	NA
459	806311	1	66.6670132	36.8668583	NA	NA	NA
460	806313	1	0.944605066	0.522366601	NA	NA	NA
461	806317	1	1.150743341	0.636361068	NA	NA	NA
462	806321	1	8.739279371	4.832821492	NA	NA	NA
463	806323	1	5.654261759	3.126806753	NA	NA	NA
464	806325	1	0.526610023	0.291215343	NA	NA	NA
465	806331	1	1.183592856	0.654526849	NA	NA	NA
466	806333	1	6.510997581	3.600581662	NA	NA	NA
467	806337	1	4.873512914	2.695052641	NA	NA	NA
468	806339	1	2.377673364	1.31485337	NA	NA	NA
469	806341	1	2.228840354	1.232548716	NA	NA	NA
470	806343	1	13.97638937	7.728943322	NA	NA	NA
471	806345	1	1.946426567	1.076373892	NA	NA	NA
472	806351	1	0.488360878	0.270063566	NA	NA	NA
473	806353	1	13.9812232	7.73161643	NA	NA	NA
474	806369	1	0.248857266	0.137618068	NA	NA	NA
475	806383	1	1.457493722	0.805994028	NA	NA	NA
476	806391	1	1.281861602	0.708869466	NA	NA	NA
477	806395	1	1.708352574	0.944718973	NA	NA	NA
478	806411	1	1.838981437	1.016956735	NA	NA	NA
479	806415	1	0.354436111	0.196003169	NA	NA	NA
480	807949	1	2.367792675	1.309389349	NA	NA	NA
481	807951	1	19.12267113	10.57483713	NA	NA	NA
482	807953	1	1.187643639	0.656766932	NA	NA	NA
483	807957	1	4.740209484	2.621335845	NA	NA	NA
484	807959	1	1.119700813	0.61919455	NA	NA	NA
485	807961	1	19.93664999	11.02496744	NA	NA	NA
486	807963	1	4.126919317	2.282186382	NA	NA	NA
487	807969	1	9.129990417	5.048884701	NA	NA	NA
488	807971	1	26.31061264	14.54976879	NA	NA	NA
489	807973	1	2.692657828	1.489039779	NA	NA	NA
490	807983	1	1.938528382	1.072006195	NA	NA	NA
491	807985	1	2.159355386	1.194123528	NA	NA	NA
492	807989	1	7.200985392	3.982144922	NA	NA	NA
493	807999	1	5.401105499	2.986811341	NA	NA	NA
494	808007	1	1.040121597	0.575187243	NA	NA	NA
495	808011	1	12.85920373	7.111139663	16.1	NA	http://www.pearl.maine.edu/Lake2.asp?Watercode=2842
496	808015	1	0.824889299	0.456163782	NA	NA	NA
497	808017	1	5.892042446	3.258299473	NA	NA	NA
498	808019	1	0.329556205	0.182244581	NA	NA	NA
499	808021	1	4.135106277	2.286713771	NA	NA	NA
500	808035	1	12.79569483	7.076019241	NA	NA	NA
501	808039	1	5.480946321	3.030963316	NA	NA	NA
502	808047	1	11.07044281	6.121954874	NA	NA	NA
503	808049	1	9.127625835	5.047577087	NA	NA	NA
504	808051	1	1.80005272	0.995429154	NA	NA	NA
505	808053	1	3.527058506	1.950463354	NA	NA	NA
506	808055	1	7.079013634	3.91469454	NA	NA	NA
507	808059	1	5.705445027	3.1551111	NA	NA	NA
508	808075	1	3.85222252	2.130279054	NA	NA	NA
509	816319	1	0.054942309	0.030383097	NA	NA	NA
510	816321	1	1.466675228	0.811071401	NA	NA	NA
511	816323	1	0.152580272	0.08437689	NA	NA	NA
512	816325	1	0.875315702	0.484049583	NA	NA	NA
513	816327	1	2.127106177	1.176289716	NA	NA	NA
514	816331	1	0.76994649	0.425780409	NA	NA	NA
515	816335	1	1.475746107	0.816087597	NA	NA	NA
516	816337	1	2.832646466	1.566453496	NA	NA	NA
517	816345	1	0.249348968	0.137889979	NA	NA	NA
518	816347	1	0.89871507	0.496989434	NA	NA	NA
519	816349	1	0.570661686	0.315575912	NA	NA	NA
520	816351	1	2.380334187	1.316324805	NA	NA	NA
521	816353	1	0.42628665	0.235736517	NA	NA	NA
522	816357	1	0.781635995	0.432244705	NA	NA	NA
523	816359	1	2.139591209	1.183193939	NA	NA	NA
524	816363	1	0.651049905	0.360030597	NA	NA	NA
525	816365	1	0.655432822	0.362454351	NA	NA	NA
526	816367	1	0.378872824	0.209516672	NA	NA	NA
527	816543	1	7.85471549	4.343657666	NA	NA	NA
528	816783	1	2.69182757	1.488580646	NA	NA	NA
529	816785	1	1.155540396	0.639013839	NA	NA	NA
530	816787	1	0.146275659	0.080890439	NA	NA	NA
531	816789	1	0.265786082	0.146979703	NA	NA	NA
532	816791	1	0.716556349	0.396255661	NA	NA	NA
533	816795	1	1.444173936	0.798628187	NA	NA	NA
534	816797	1	0.380335664	0.210325622	NA	NA	NA
535	816799	1	3.838045651	2.122439245	NA	NA	NA
536	816801	1	0.717342556	0.396690433	NA	NA	NA
537	816803	1	1.537866497	0.850440173	NA	NA	NA
538	816805	1	0.779980087	0.431328988	NA	NA	NA
539	816807	1	0.95743711	0.529462722	NA	NA	NA
540	816809	1	1.601723334	0.885753004	NA	0.6096	http://www.maine.gov/ifw/fishing/lakesurvey_maps/aroostook/jewell_lake.pdf
541	816811	1	0.954694211	0.527945899	NA	NA	NA
542	816813	1	2.466179648	1.363797345	NA	NA	NA
543	816815	1	0.969392753	0.536074192	NA	NA	NA
544	816817	1	1.270820189	0.702763565	NA	NA	NA
545	816819	1	5.975340976	3.30436356	NA	NA	NA
546	816823	1	0.714539587	0.395140392	NA	NA	NA
547	816825	1	6.609777899	3.655207178	NA	NA	NA
548	816827	1	0.331191638	0.183148976	NA	NA	NA
549	816833	1	2.2362535	1.236648186	NA	NA	NA
550	816835	1	2.244388032	1.241146582	NA	NA	NA
551	816837	1	1.99864845	1.105252593	NA	NA	NA
552	816839	1	3.216834812	1.778909651	NA	NA	NA
553	816841	1	1.087337708	0.601297753	NA	NA	NA
554	816843	1	1.149431145	0.635635423	NA	NA	NA
555	816845	1	1.80874629	1.000236698	NA	NA	NA
556	816847	1	1.584074306	0.875993091	NA	NA	NA
557	816849	1	1.354841137	0.749227149	NA	NA	NA
558	816853	1	1.878256905	1.038676068	NA	NA	NA
559	816855	1	0.539684486	0.298445521	NA	NA	NA
560	816857	1	0.814416855	0.450372521	NA	NA	NA
561	816861	1	1.730072737	0.956730224	NA	NA	NA
562	816867	1	2.050570586	1.133965534	NA	NA	NA
563	816871	1	1.860228896	1.028706579	NA	NA	NA
564	816875	1	1.059816408	0.586078474	NA	NA	NA
565	816881	1	0.710258961	0.392773205	NA	NA	NA
566	816883	1	0.574726224	0.317823602	NA	NA	NA
567	816885	1	0.713394724	0.394507282	NA	NA	NA
568	816887	1	8.840188286	4.888624122	NA	NA	NA
569	816891	1	0.780455267	0.431591763	NA	NA	NA
570	816893	1	1.00887341	0.557906996	NA	NA	NA
571	816897	1	1.837001038	1.015861574	NA	NA	NA
572	816899	1	0.573391816	0.317085674	NA	NA	NA
573	816901	1	0.357225841	0.19754589	NA	NA	NA
574	816903	1	2.18950983	1.210798936	NA	NA	NA
575	816905	1	0.671001613	0.371063892	NA	NA	NA
576	817633	1	21.71985198	12.01107814	NA	NA	NA
577	817641	1	0.666342759	0.368487546	NA	NA	NA
578	817645	1	0.327150143	0.180914029	NA	NA	NA
579	817647	1	2.19145031	1.211872021	NA	NA	NA
580	817663	1	0.82164588	0.454370172	NA	NA	NA
581	817725	1	0.700005711	0.387103158	NA	NA	NA
582	817727	1	6.376961365	3.526459635	NA	NA	NA
583	817807	1	9.626332855	5.323362069	NA	NA	NA
584	817809	1	11.90216449	6.581896963	NA	NA	NA
585	817831	1	4.926131745	2.724150855	NA	NA	NA
586	817837	1	7.654078795	4.232705574	NA	NA	NA
587	817839	1	1.587949882	0.878136285	NA	NA	NA
588	817849	1	3.140435226	1.73666068	NA	NA	NA
589	817853	1	6.043403075	3.3420019	NA	NA	NA
590	817877	1	32.28503535	17.85362455	NA	14.9352	http://www.maine.gov/ifw/fishing/lakesurvey_maps/aroostook/drews_lake.pdf
591	1021102	1	0.54907166	0.303636628	NA	NA	NA
592	1021110	1	0.43746171	0.241916326	NA	NA	NA
593	1021112	1	1.266141129	0.700176044	NA	NA	NA
594	1021136	1	0.505853891	0.279737202	NA	NA	NA
595	1021158	1	6.455558677	3.569923948	NA	NA	NA
596	1021160	1	3.198584147	1.768817033	NA	NA	NA
597	1021200	1	5.149917584	2.847904424	NA	NA	NA
598	1021202	1	1.122791433	0.620903662	NA	NA	NA
599	1021216	1	0.413452399	0.228639177	NA	NA	NA
600	1021278	1	13.04251671	7.212511741	NA	NA	NA
601	1021280	1	16.87754251	9.333281008	1.1	3.9624	http://www.maine.gov/ifw/fishing/lakesurvey_maps/somerset/tomhegan_pond.pdf
602	1021348	1	5.601421194	3.09758592	NA	NA	NA
603	1021370	1	25.10478144	13.88294414	NA	NA	NA
604	1021374	1	5.299656748	2.930710182	NA	NA	NA
605	1021378	1	21.00986525	11.61845548	NA	NA	NA
606	1021386	1	6.051552943	3.346508777	NA	NA	NA
607	1021400	1	0.779196095	0.430895441	NA	NA	NA
608	1021408	1	8.340320229	4.612197087	NA	NA	NA
609	1021416	1	8.067676406	4.461425053	NA	NA	NA
610	1021420	1	4.624748061	2.557485678	NA	NA	NA
611	1021444	1	8.984843708	4.968618571	NA	NA	NA
612	1021452	1	0.566507558	0.31327868	NA	NA	NA
613	1021454	1	0.947584493	0.524014225	NA	NA	NA
614	1021470	1	35.66422602	19.72231699	NA	NA	NA
615	1021496	1	1.040529031	0.575412554	NA	NA	NA
616	1021504	1	80.02842174	44.25571722	NA	NA	NA
617	1021508	1	4.131286824	2.284601614	NA	NA	NA
618	1021510	1	3.842682694	2.12500353	NA	NA	NA
619	1021512	1	11.23157272	6.211059714	NA	NA	NA
620	1021522	1	25.28868972	13.98464542	NA	NA	NA
621	1021524	1	17.41083876	9.628193834	NA	NA	NA
622	1021526	1	7.237686031	4.002440375	NA	NA	NA
623	1021536	1	0.548704541	0.303433611	NA	NA	NA
624	1021550	1	2.027164364	1.121021893	NA	NA	NA
625	1021556	1	4.434198904	2.452111994	NA	NA	NA
626	1021560	1	0.52488327	0.290260448	NA	NA	NA
627	1021568	1	1.927841884	1.066096562	NA	NA	NA
628	1021570	1	2.410159608	1.332818263	NA	NA	NA
629	1021572	1	0.525299851	0.290490818	NA	NA	NA
630	1021590	1	6.251412472	3.457031097	NA	NA	NA
631	1021594	1	2.578082503	1.425679624	NA	NA	NA
632	1021628	1	0.85320636	0.471823117	NA	NA	NA
633	1021650	1	7.129779786	3.942768222	NA	NA	NA
634	1021658	1	1.597786617	0.883575999	NA	NA	NA
635	1021660	1	2.266724396	1.253498591	NA	NA	NA
636	1021662	1	14.87579491	8.226314585	NA	NA	NA
637	1021666	1	16.20750961	8.962752814	NA	NA	NA
638	1021668	1	5.611826857	3.103340252	NA	NA	NA
639	1021670	1	5.006089127	2.768367287	NA	NA	NA
640	1021672	1	1.264059448	0.699024875	NA	NA	NA
641	1021692	1	16.19856307	8.957805378	NA	NA	NA
642	1021700	1	13.40037322	7.410406391	NA	NA	NA
643	1021708	1	3.302096403	1.826059311	NA	NA	NA
644	1021710	1	13.31837519	7.36506148	NA	NA	NA
645	1021720	1	1.365943909	0.755366982	NA	NA	NA
646	1021724	1	5.662886887	3.131576449	NA	NA	NA
647	1021728	1	1.138091683	0.629364701	NA	NA	NA
648	1022942	1	13.1161171	7.253212756	NA	NA	NA
649	1022950	1	1.759390426	0.972942906	NA	NA	NA
650	1022954	1	1.285176096	0.710702381	NA	NA	NA
651	1022958	1	3.951034927	2.184922315	NA	NA	NA
652	1022960	1	3.251781261	1.798235037	NA	NA	NA
653	1022962	1	17.64819993	9.759454561	NA	NA	NA
654	1022966	1	15.10164495	8.351209657	NA	NA	NA
655	1022968	1	2.147568154	1.187605189	NA	NA	NA
656	1022970	1	4.513222442	2.49581201	NA	NA	NA
657	1022972	1	1.017001111	0.562401614	NA	NA	NA
658	1022974	1	7.970249672	4.407548069	NA	NA	NA
659	1022976	1	15.91165966	8.799147792	NA	NA	NA
660	1022984	1	7.11636643	3.935350636	NA	NA	NA
661	1022988	1	1.150171065	0.636044599	NA	NA	NA
662	1022996	1	2.509349485	1.387670265	NA	NA	NA
663	1022998	1	3.69509654	2.043388387	NA	NA	NA
664	1023000	1	0.787821364	0.435665214	NA	NA	NA
665	1023002	1	1.694575804	0.93710042	NA	NA	NA
666	1023006	1	2.125841045	1.175590098	NA	NA	NA
667	1023008	1	0.797908473	0.441243386	NA	NA	NA
668	1023012	1	21.63818561	11.96591664	NA	NA	NA
669	1023018	1	0.785931909	0.434620346	NA	NA	NA
670	1023022	1	1.411248779	0.780420575	NA	NA	NA
671	1023026	1	1.278305722	0.706903064	NA	NA	NA
672	1023032	1	0.122857842	0.067940387	NA	NA	NA
673	1023034	1	4.38523928	2.425037322	NA	NA	NA
674	1023038	1	16.09964775	8.903105206	NA	NA	NA
675	1023040	1	6.329457933	3.500190237	NA	NA	NA
676	1023042	1	2.078778167	1.149564326	NA	NA	NA
677	1023046	1	3.241113281	1.792335644	NA	NA	NA
678	1023048	1	14.89902474	8.239160681	NA	NA	NA
679	1023054	1	36.57526315	20.22612052	NA	NA	NA
680	1023056	1	7.286441681	4.02940225	NA	NA	NA
681	1023062	1	53.6496264	29.6682434	22.5	NA	http://www.pearl.maine.edu/Lake2.asp?Watercode=2630
682	1023064	1	10.90201363	6.028813537	NA	NA	NA
683	1023066	1	52.32603796	28.93629899	NA	NA	NA
684	1023074	1	0.689547372	0.381319697	NA	NA	NA
685	1023076	1	0	0	NA	NA	NA
686	1023078	1	0.740890869	0.409712651	NA	NA	NA
687	1023082	1	10.55414886	5.83644432	NA	NA	NA
688	1023084	1	3.583001131	1.981399625	NA	NA	NA
689	1023086	1	17.06796362	9.438583882	NA	NA	NA
690	1023090	1	0.916657734	0.506911727	NA	NA	NA
691	1023092	1	0.678163158	0.375024226	NA	NA	NA
692	1023094	1	0.424145293	0.234552347	NA	NA	NA
693	1023096	1	16.01484261	8.856207963	NA	NA	NA
694	1023098	1	15.17955963	8.394296475	NA	NA	NA
695	1023100	1	8.602627937	4.757253249	NA	NA	NA
696	1023102	1	8.029095498	4.44008981	NA	NA	NA
697	1023104	1	6.896789789	3.813924753	NA	NA	NA
698	1023106	1	3.600315432	1.990974434	NA	NA	NA
699	1023108	1	1.806576061	0.999036562	NA	NA	NA
700	1023110	1	20.74860803	11.47398024	NA	NA	NA
701	1023114	1	1.499550276	0.829251303	NA	NA	NA
702	1023116	1	40.79114639	22.55750395	NA	NA	NA
703	1023118	1	3.571203947	1.974875783	NA	NA	NA
704	1023120	1	33.55981696	18.55857878	NA	NA	NA
705	1023122	1	3.906183563	2.16011951	NA	NA	NA
706	1023124	1	0.466440296	0.257941484	NA	NA	NA
707	1023126	1	8.58390608	4.746900062	NA	NA	NA
708	1023128	1	0.475436211	0.262916225	NA	NA	NA
709	1023130	1	0.555603504	0.307248738	NA	NA	NA
710	1023132	1	0.990751576	0.547885622	NA	NA	NA
711	1023134	1	1.42185545	0.786286064	NA	NA	NA
712	1023136	1	1.075907779	0.594977002	NA	NA	NA
713	1023138	1	1.952860367	1.079931783	NA	NA	NA
714	1023140	1	12.32672914	6.816681214	NA	NA	NA
715	1023142	1	0.583802526	0.322842797	NA	NA	NA
716	1023144	1	7.388065338	4.085600132	NA	NA	NA
717	1023148	1	2.172942925	1.201637438	NA	NA	NA
718	1023152	1	2.328220081	1.287505705	NA	NA	NA
719	1023154	1	7.360925102	4.070591581	NA	NA	NA
720	1023156	1	2.93616763	1.623700699	NA	NA	NA
721	1023158	1	5.445952093	3.011611507	NA	NA	NA
722	1023160	1	1.259084584	0.696273775	NA	NA	NA
723	1023162	1	0.138134345	0.076388293	NA	NA	NA
724	1023164	1	4.518379193	2.498663694	NA	NA	NA
725	1023166	1	0	0	NA	NA	NA
726	1023168	1	2.510126378	1.388099887	NA	NA	NA
727	1023170	1	2.571565819	1.422075898	NA	NA	NA
728	1023172	1	18.22620032	10.07908878	NA	NA	NA
729	1023174	1	0.179730962	0.099391222	NA	NA	NA
730	1023176	1	1.279044849	0.707311801	NA	NA	NA
731	1023178	1	0.026068144	0.014415684	NA	NA	NA
732	1023180	1	0.294774556	0.163010329	NA	NA	NA
733	1023182	1	8.427723613	4.660531158	NA	NA	NA
734	1023184	1	2.422674895	1.339739217	NA	NA	NA
735	1023186	1	3.523500538	1.948495798	NA	NA	NA
736	1023188	1	2.543201411	1.40639038	NA	NA	NA
737	1023192	1	0.760509181	0.420561577	NA	NA	NA
738	1023194	1	0.509184464	0.281579009	NA	NA	NA
739	1023196	1	1.978795346	1.094273826	NA	NA	NA
740	1023200	1	0.247015196	0.136599403	NA	NA	NA
741	1023202	1	0.136824685	0.075664051	NA	NA	NA
742	1023204	1	1.725803161	0.954369148	NA	NA	NA
743	1023206	1	1.260295057	0.696943167	NA	NA	NA
744	1023210	1	3.979040337	2.200409306	NA	NA	NA
745	1023212	1	0.654026037	0.361676398	NA	NA	NA
746	1023214	1	30.70767528	16.98134443	NA	NA	NA
747	1023216	1	0.032059466	0.017728885	NA	NA	NA
748	1023218	1	0.252140175	0.139433517	NA	NA	NA
749	1023220	1	11.42752963	6.319423885	NA	NA	NA
750	1023222	1	4.04196167	2.235204804	NA	NA	NA
751	1023224	1	3.618464899	2.001011089	NA	NA	NA
752	1023226	1	0.506655335	0.2801804	NA	NA	NA
753	1023228	1	3.182544787	1.759947267	NA	NA	NA
754	1023230	1	1.216754869	0.672865443	NA	NA	NA
755	1023232	1	3.413642693	1.887744409	NA	NA	NA
756	1023234	1	0.596119863	0.329654284	NA	NA	NA
757	1023236	1	0.602610826	0.333243787	NA	NA	NA
758	1023238	1	0.567950749	0.314076764	NA	NA	NA
759	1023240	1	2.171299589	1.200728673	NA	NA	NA
760	1023242	1	6.892742157	3.811686413	NA	NA	NA
761	1023244	1	0.825436521	0.456466396	NA	NA	NA
762	1023246	1	0.759263034	0.419872458	NA	NA	NA
763	1023248	1	1.11460855	0.616378528	NA	NA	NA
764	1023254	1	2.509860706	1.38795297	NA	NA	NA
765	1023256	1	5.843974113	3.231717684	NA	NA	NA
766	1023258	1	2.655634761	1.468566023	NA	NA	NA
767	1023262	1	0.796204305	0.440300981	NA	NA	NA
768	1023264	1	1.290280581	0.713525161	NA	NA	NA
769	1023270	1	2.719604874	1.503941495	NA	NA	NA
770	1023274	1	3.892968859	2.152811779	NA	NA	NA
771	1023276	1	8.944786052	4.946466687	NA	NA	NA
772	1023278	1	0	0	NA	NA	NA
773	1023282	1	3.214839649	1.777806326	NA	NA	NA
774	1023284	1	0.484341379	0.267840783	NA	NA	NA
775	1023286	1	12.13101482	6.708451195	NA	NA	NA
776	1023290	1	0.369746382	0.204469749	NA	NA	NA
777	1023984	1	15.48538403	8.563417369	NA	NA	NA
778	1023986	1	0.498745394	0.275806203	NA	NA	NA
779	1023996	1	3.595574856	1.988352895	NA	NA	NA
780	1023998	1	0.557491943	0.308293044	NA	NA	NA
781	1024002	1	4.945179153	2.734684072	NA	NA	NA
782	1024004	1	1.306948096	0.722742297	NA	NA	NA
783	1024010	1	0.864856973	0.478265906	NA	NA	NA
784	1024022	1	5.638090897	3.117864266	NA	NA	NA
785	1024026	1	3.437824774	1.9011171	NA	NA	NA
786	1024028	1	4.429149402	2.449319619	NA	NA	NA
787	1024032	1	5.757081814	3.183666243	NA	NA	NA
788	1024036	1	1.424418926	0.787703666	NA	NA	NA
789	1024038	1	3.989356613	2.206114207	NA	NA	NA
790	1024042	1	2.518714481	1.392849108	NA	NA	NA
791	1024044	1	0.871162462	0.481752841	NA	NA	NA
792	1024048	1	1.053421197	0.582541922	NA	NA	NA
793	1024052	1	16.61148127	9.186149142	NA	NA	NA
794	1024058	1	6.598121689	3.648761294	NA	NA	NA
795	1024060	1	2.080807829	1.150686729	NA	NA	NA
796	1024062	1	3.232252836	1.787435818	NA	NA	NA
797	1024064	1	16.36978676	9.052492078	NA	NA	NA
798	1024068	1	37.23100662	20.58874666	NA	NA	NA
799	1024072	1	9.130963143	5.049422618	NA	NA	NA
800	1024074	1	1.351844287	0.747569891	NA	NA	NA
801	1024080	1	1.367833185	0.756411751	NA	NA	NA
802	1024082	1	7.362333176	4.071370246	NA	NA	NA
803	1024086	1	1.679759714	0.928907122	NA	12.192	http://www.maine.gov/ifw/fishing/lakesurvey_maps/somerset/tobey_pond.pdf
804	1024092	1	16.45510883	9.099675183	NA	NA	NA
805	1024098	1	11.18574906	6.18571923	NA	NA	NA
806	1024100	1	35.48174568	19.62140536	NA	NA	NA
807	1024102	1	1.87270031	1.035603271	NA	NA	NA
808	1024106	1	6.406892967	3.543011811	NA	NA	NA
809	1024108	1	0.710790053	0.393066899	NA	NA	NA
810	1024112	1	4.38742644	2.426246821	NA	NA	NA
811	1024136	1	1.661030784	0.918550024	NA	NA	NA
812	1024138	1	6.748733425	3.732049584	NA	NA	NA
813	1024142	1	12.0299751	6.65257623	NA	NA	NA
814	1024146	1	21.95246743	12.13971449	NA	NA	NA
815	1024152	1	20.8572525	11.53406063	NA	NA	NA
816	1024158	1	4.807762764	2.658692808	NA	NA	NA
817	1024170	1	1.121572247	0.620229453	NA	NA	NA
818	1024186	1	0.949001384	0.524797765	NA	NA	NA
819	1024188	1	4.133347034	2.28574091	NA	NA	NA
820	1024200	1	4.409410858	2.438404204	NA	NA	NA
821	1024218	1	2.919528523	1.614499273	NA	NA	NA
822	1024220	1	1.053758035	0.582728193	NA	NA	NA
823	1024230	1	3.425723934	1.894425336	NA	NA	NA
824	1024266	1	35.89081388	19.84762008	NA	NA	NA
825	1024344	1	1.707557833	0.944279482	NA	NA	NA
826	1024350	1	10.54533222	5.831568718	NA	6.7056	http://www.maine.gov/ifw/fishing/lakesurvey_maps/oxford/mosquito_pond.pdf
827	1024426	1	20.42081025	11.29270807	NA	NA	NA
828	1024442	1	12.60615206	6.971202089	NA	NA	NA
829	1024454	1	24.8995275	13.76943871	NA	NA	NA
830	1024488	1	34.23117714	18.92984096	NA	NA	NA
831	1024494	1	0.565133929	0.312519063	NA	NA	NA
832	1025380	1	4.814518833	2.662428915	NA	NA	NA
833	1025382	1	0.011513257	0.006366831	NA	NA	NA
834	1025384	1	0.611785805	0.33831755	NA	NA	NA
835	1025388	1	2.576619171	1.424870402	NA	NA	NA
836	1025394	1	17.56053316	9.710974837	NA	NA	NA
837	1025396	1	5.434795189	3.00544174	NA	NA	NA
838	1025400	1	1.319608355	0.72974342	NA	NA	NA
839	1025402	1	7.037915897	3.891967491	NA	NA	NA
840	1025404	1	4.691138077	2.594199357	NA	NA	NA
841	1025410	1	1.106331682	0.61180142	NA	NA	NA
842	1025430	1	9.144991089	5.057180072	NA	NA	NA
843	1025436	1	1.121065378	0.619949154	NA	NA	NA
844	1025438	1	3.805896025	2.104660502	NA	NA	NA
845	1025444	1	4.149850724	2.29486745	NA	NA	NA
846	1030517	1	1.077720845	0.595979627	NA	NA	NA
847	1030519	1	7.950122741	4.396417876	NA	NA	NA
848	1031359	1	4.167234301	2.304480568	NA	NA	NA
849	1031361	1	0.241151288	0.133356662	NA	NA	NA
850	1031365	1	4.506797147	2.492258822	NA	NA	NA
851	1031367	1	0.685155067	0.378890752	NA	NA	NA
852	1031369	1	2.378810467	1.315482188	NA	NA	NA
853	1031373	1	8.32891838	4.605891864	NA	NA	NA
854	1031375	1	4.813037395	2.661609679	NA	NA	NA
855	1031377	1	0.891629076	0.493070879	NA	NA	NA
856	1031379	1	5.795201235	3.204746283	NA	NA	NA
857	1031381	1	80.19691072	44.34889163	NA	NA	NA
858	1031383	1	0.998810211	0.552342047	NA	NA	NA
859	1031385	1	0.673994243	0.372718816	NA	NA	NA
860	1031387	1	9.081803185	5.022237161	NA	NA	NA
861	1031389	1	2.247904301	1.243091078	NA	NA	NA
862	1031391	1	2.730921507	1.510199593	NA	NA	NA
863	1031393	1	0.789053142	0.436346388	NA	NA	NA
864	1031395	1	66.88159161	36.98552016	NA	NA	NA
865	1031397	1	5.974183812	3.303723648	NA	NA	NA
866	1031399	1	2.18031621	1.205714864	NA	NA	NA
867	1031401	1	4.751046467	2.627328696	NA	NA	NA
868	1031403	1	5.340306869	2.953189699	NA	NA	NA
869	1031405	1	4.391866636	2.42870225	NA	NA	NA
870	1031407	1	1.74406786	0.964469527	NA	NA	NA
871	1031409	1	19.24322615	10.64150406	NA	NA	NA
872	1031411	1	33.35443039	18.44500001	NA	NA	NA
873	1031413	1	2.919272232	1.614357544	NA	NA	NA
874	1031415	1	10.85196894	6.001138824	NA	NA	NA
875	1031417	1	0.779429734	0.431024643	NA	NA	NA
876	1031419	1	2.794159949	1.545170452	NA	NA	NA
877	1031421	1	2.154682875	1.19153963	NA	NA	NA
878	1031423	1	3.574315804	1.97659664	NA	NA	NA
879	1031425	1	4.65215839	2.57264359	NA	NA	NA
880	1031427	1	19.66038838	10.87219477	NA	NA	NA
881	1031429	1	10.80176425	5.97337563	NA	NA	NA
882	1031431	1	1.097161102	0.606730089	NA	NA	NA
883	1031433	1	1.316239285	0.727880325	NA	NA	NA
884	1031435	1	7.002264528	3.872252284	NA	NA	NA
885	1031437	1	2.139517558	1.18315321	NA	NA	NA
886	1031439	1	6.490936375	3.589487815	NA	NA	NA
887	1031441	1	4.834370613	2.673406949	NA	NA	NA
888	1031443	1	1.360190187	0.752185173	NA	NA	NA
889	1031445	1	0.847662735	0.468757492	NA	NA	NA
890	1031447	1	1.912291288	1.057497082	NA	NA	NA
891	1031449	1	0.527119912	0.291497311	NA	NA	NA
892	1031451	1	66.96186619	37.029912	NA	NA	NA
893	1031453	1	6.871609502	3.800000055	NA	NA	NA
894	1031457	1	12.26259499	6.781215029	NA	NA	NA
895	1031461	1	0.529178417	0.292635665	NA	NA	NA
896	1031465	1	2.657445145	1.469567165	NA	NA	NA
897	1031469	1	5.396723557	2.984388127	NA	NA	NA
898	1031471	1	2.530911442	1.399594027	NA	NA	NA
899	1031473	1	0.789536262	0.436613553	NA	NA	NA
900	1031475	1	0.619265179	0.342453644	NA	NA	NA
901	1031477	1	39.66706234	21.93588547	26	NA	http://www.maine.gov/ifw/fishing/lakesurvey_maps/franklin/chain_of_ponds.pdf
902	1031479	1	6.468437576	3.57704598	NA	NA	NA
903	1031483	1	4.336279964	2.39796282	NA	NA	NA
904	1031485	1	1.994954448	1.10320981	NA	NA	NA
905	1031487	1	1.646232176	0.910366393	NA	NA	NA
906	1031489	1	5.873912271	3.248273486	NA	NA	NA
907	1031491	1	1.743121296	0.963946077	NA	NA	NA
908	1031493	1	4.022270107	2.224315369	NA	NA	NA
909	1031497	1	0.449226433	0.248422217	NA	NA	NA
910	1031499	1	0.521766436	0.288536839	NA	NA	NA
911	1031503	1	16.72378778	9.248254642	NA	NA	NA
912	1031505	1	3.778305745	2.089403077	NA	NA	NA
913	1031511	1	1.948432803	1.07748334	NA	NA	NA
914	1031513	1	0.442214155	0.244544428	NA	NA	NA
915	1031515	1	20.64594219	11.41720603	NA	NA	NA
916	1031517	1	5.132253176	2.838136006	NA	NA	NA
917	1031519	1	0.512794741	0.283575492	NA	NA	NA
918	1031521	1	0.956477259	0.528931924	NA	NA	NA
919	1031525	1	7.659911954	4.235931311	NA	NA	NA
920	1031527	1	0	0	NA	NA	NA
921	1031531	1	7.342608553	4.06046253	NA	NA	NA
922	1031533	1	0	0	NA	NA	NA
923	1031537	1	2.143159761	1.185167348	NA	NA	NA
924	1031539	1	3.594653323	1.987843288	NA	NA	NA
925	1031541	1	4.409729862	2.438580614	NA	NA	NA
926	1031545	1	3.523372364	1.948424917	NA	NA	NA
927	1031547	1	2.290584909	1.266693455	NA	NA	NA
928	1031553	1	5.15674078	2.851677651	NA	NA	NA
929	1031555	1	2.276828384	1.259086096	NA	NA	NA
930	1031557	1	2.997175884	1.657438264	NA	NA	NA
931	1031561	1	5.923456897	3.275671664	NA	NA	NA
932	1031563	1	2.064479685	1.141657266	NA	NA	NA
933	1031569	1	1.422631434	0.786715183	NA	NA	NA
934	1031571	1	1.008711076	0.557817225	NA	NA	NA
935	1031573	1	1.461233139	0.808061926	NA	NA	NA
936	1031575	1	7.958230386	4.400901403	NA	NA	NA
937	1031577	1	0.844223821	0.466855773	NA	NA	NA
938	1031599	1	12.89471085	7.1307751	NA	11.2776	http://www.maine.gov/ifw/fishing/lakesurvey_maps/franklin/little_jim_pond.pdf
939	1031603	1	9.558799481	5.286016113	NA	NA	NA
940	1031605	1	0.964611685	0.533430262	NA	NA	NA
941	1031607	1	2.977030489	1.64629786	NA	NA	NA
942	1031613	1	7.220070076	3.992698752	NA	NA	NA
943	1031617	1	5.333230019	2.949276201	NA	NA	NA
944	1031629	1	6.76115427	3.738918311	NA	NA	NA
945	1031631	1	36.83305948	20.36868189	NA	NA	NA
946	1031633	1	17.2464213	9.537270979	NA	NA	NA
947	1031643	1	1.507040119	0.833393186	NA	NA	NA
948	1031645	1	7.169577791	3.964776518	NA	NA	NA
949	1031647	1	9.945729446	5.499988384	NA	NA	NA
950	1031651	1	4.010334077	2.217714745	NA	NA	NA
951	1031653	1	2.68664732	1.485715968	NA	NA	NA
952	1031655	1	5.617340268	3.106389168	NA	NA	NA
953	1031659	1	3.270786095	1.808744711	NA	NA	NA
954	1031661	1	4.117592155	2.277028462	NA	NA	NA
955	1031663	1	0.684018373	0.37826216	NA	NA	NA
956	1031667	1	2.057780833	1.137952801	NA	NA	NA
957	1031669	1	51.83564451	28.66511141	NA	15.24	http://www.maine.gov/ifw/fishing/lakesurvey_maps/somerset/flagstaff_lake.pdf
958	1031671	1	10.14838257	5.612055561	NA	NA	NA
959	1031673	1	47.19610934	26.09944847	NA	NA	NA
960	1031675	1	5.19607873	2.873431538	NA	NA	NA
961	1031677	1	6.636611959	3.670046413	NA	NA	NA
962	1031679	1	0.50942736	0.28171333	NA	NA	NA
963	1031683	1	17.54729671	9.703655081	NA	NA	NA
964	1031697	1	2.9354702	1.623315021	NA	NA	NA
965	1031699	1	2.034234771	1.124931828	NA	NA	NA
966	1031701	1	5.201186682	2.876256235	NA	NA	NA
967	1031703	1	1.660514299	0.918264407	NA	NA	NA
968	1031707	1	3.676090444	2.032878016	NA	NA	NA
969	1031729	1	32.03034521	17.7127809	NA	NA	NA
970	1031731	1	27.1699622	15.0249891	NA	NA	NA
971	1031735	1	1.234303951	0.682570085	NA	NA	NA
972	1031741	1	3.543327713	1.959460225	NA	NA	NA
973	1031745	1	4.587872314	2.53709339	NA	NA	NA
974	1031755	1	1.778868592	0.983714331	NA	NA	NA
975	1031759	1	1.163226056	0.643264009	NA	NA	NA
976	1031773	1	0	0	NA	NA	NA
977	1031785	1	0.702101147	0.388261934	NA	NA	NA
978	1031793	1	3.823881912	2.114606697	NA	NA	NA
979	1031803	1	6.77794432	3.748203209	NA	NA	NA
980	1031813	1	3.448459528	1.906998119	NA	NA	NA
981	1031815	1	11.886295	6.573121135	NA	NA	NA
982	1031817	1	1.052269779	0.581905188	NA	NA	NA
983	1031819	1	7.261489034	4.015603436	NA	NA	NA
984	1031829	1	0.747747307	0.413504261	NA	NA	NA
985	1031835	1	1.092837381	0.604339072	NA	NA	NA
986	1031839	1	2.428167978	1.342776892	NA	NA	NA
987	1032761	1	13.86175088	7.665548237	NA	NA	NA
988	1032783	1	2.387564885	1.320323381	NA	NA	NA
989	1698204	1	18.54588547	10.25587466	NA	NA	NA
990	1698228	1	6.532069095	3.61223421	NA	NA	NA
991	1698238	1	13.55899088	7.498121957	NA	NA	NA
992	1698248	1	2.097309587	1.159812202	NA	NA	NA
993	1698254	1	2.974277973	1.644775719	NA	NA	NA
994	1698258	1	16.56295173	9.159312307	NA	NA	NA
995	1698266	1	12.0722244	6.675940093	NA	NA	NA
996	1698272	1	56.23827546	31.09976633	NA	NA	NA
997	1698276	1	13.77710542	7.618739297	NA	NA	NA
998	1698278	1	10.34981514	5.723447772	NA	NA	NA
999	1698304	1	3.306813526	1.82866788	NA	NA	NA
1000	1698314	1	7.439250255	4.113905391	NA	NA	NA
1001	1698316	1	21.38063075	11.8234888	NA	NA	NA
1002	1698322	1	29.40713084	16.26214335	NA	NA	NA
1003	1698324	1	0.667677216	0.3692255	NA	NA	NA
1004	1698326	1	12.71152639	7.029474094	NA	NA	NA
1005	1698330	1	0.722886229	0.399756085	NA	NA	NA
1006	1698340	1	0.143376464	0.079287185	NA	NA	NA
1007	1698346	1	3.33147068	1.842303286	NA	NA	NA
1008	1698348	1	2.091085124	1.156370074	NA	NA	NA
1009	1698350	1	1.856937361	1.026886361	NA	NA	NA
1010	1698354	1	4.084393659	2.258669693	NA	NA	NA
1011	1698358	1	1.39264854	0.770134643	NA	1.2192	http://www.maine.gov/ifw/fishing/lakesurvey_maps/somerset/loon_stream_deadwater.pdf
1012	1698366	1	0.98272453	0.543446665	NA	NA	NA
1013	1698372	1	14.43799837	7.984213099	NA	NA	NA
1014	1698376	1	2.428917789	1.343191537	NA	NA	NA
1015	1698378	1	11.90663459	6.584368928	NA	NA	NA
1016	1698382	1	0.771355712	0.426559709	NA	NA	NA
1017	1698384	1	0.784848797	0.434021385	NA	NA	NA
1018	1698394	1	1.264311687	0.699164363	NA	NA	NA
1019	1698402	1	10.59833672	5.860880206	NA	NA	NA
1020	1698410	1	2.585436651	1.429746468	NA	NA	NA
1021	1698412	1	11.46656163	6.341008581	NA	NA	NA
1022	1698416	1	5.189447451	2.86976444	NA	NA	NA
1023	1698422	1	23.05540713	12.74964014	NA	NA	NA
1024	1698444	1	18.22053166	10.07595401	NA	NA	NA
1025	1698448	1	3.77200779	2.085920308	NA	NA	NA
1026	1698450	1	1.572493958	0.869589159	NA	NA	NA
1027	1698454	1	2.695115303	1.490398763	NA	NA	NA
1028	1698460	1	0.181287807	0.100252157	NA	NA	NA
1029	1698462	1	2.598965744	1.437228056	NA	NA	NA
1030	1698464	1	2.553981283	1.412351649	NA	NA	NA
1031	1698466	1	0.134667546	0.074471153	NA	NA	NA
1032	1698470	1	1.887912512	1.044015619	NA	NA	NA
1033	1698978	1	20.89014361	11.55224942	NA	NA	NA
1034	1698982	1	0.798907435	0.441795812	NA	NA	NA
1035	1698984	1	0.422317922	0.233541811	NA	NA	NA
1036	1698986	1	3.866948064	2.138422279	NA	NA	NA
1037	1698988	1	2.623706658	1.450909782	NA	NA	NA
1038	1698990	1	1.193855238	0.660201947	NA	NA	NA
1039	1698992	1	1.123593163	0.621347019	NA	NA	NA
1040	1698994	1	0.231382424	0.12795448	NA	NA	NA
1041	1698996	1	0.656531382	0.363061854	NA	NA	NA
1042	1698998	1	1.011719155	0.559480693	NA	NA	NA
1043	1699002	1	1.259060156	0.696260266	NA	NA	NA
1044	1699004	1	9.937527926	5.495452943	NA	NA	NA
1045	1699006	1	2.997250084	1.657479296	NA	NA	NA
1046	1699008	1	1.703175402	0.941855997	NA	NA	NA
1047	1699016	1	2.153541327	1.190908354	NA	NA	NA
1048	1699018	1	0.128384	0.070996352	NA	NA	NA
1049	1699230	1	4.054885278	2.242351559	NA	NA	NA
1050	1699236	1	3.476844317	1.922694907	NA	NA	NA
1051	1699248	1	0.804214566	0.444730655	NA	NA	NA
1052	1699260	1	1.623550129	0.897823221	NA	NA	NA
1053	1699270	1	0.951794279	0.526342236	NA	NA	NA
1054	1699294	1	1.341820621	0.742026803	NA	NA	NA
1055	1699302	1	3.616243837	1.999782842	NA	NA	NA
1056	1699304	1	3.511375053	1.941790404	NA	NA	NA
1057	1699306	1	4.333650397	2.39650867	NA	NA	NA
1058	1699308	1	2.303459215	1.273812946	NA	NA	NA
1059	1699310	1	0.906701803	0.501406097	NA	NA	NA
1060	1699312	1	1.433683062	0.792826733	NA	NA	NA
1061	1699314	1	1.851872778	1.024085646	NA	NA	NA
1062	1699316	1	1.399536816	0.773943859	NA	NA	NA
1063	1699318	1	0.710608712	0.392966618	NA	NA	NA
1064	1699320	1	1.464340427	0.809780256	NA	NA	NA
1065	1699324	1	1.771036291	0.979383069	NA	NA	NA
1066	1699328	1	4.499194264	2.488054428	NA	NA	NA
1067	1699330	1	0.97523067	0.539302561	NA	NA	NA
1068	1699332	1	11.98340269	6.626821688	NA	NA	NA
1069	1699334	1	5.0327425	2.783106603	NA	NA	NA
1070	1699336	1	8.452232625	4.674084642	NA	NA	NA
1071	1699340	1	1.048820114	0.579997523	NA	NA	NA
1072	1699342	1	0.614907986	0.340044116	NA	NA	NA
1073	1699346	1	19.00168752	10.5079332	NA	NA	NA
1074	1699352	1	2.923627584	1.616766054	NA	NA	NA
1075	1699356	1	1.912514019	1.057620253	NA	NA	NA
1076	1699358	1	3.771996607	2.085914124	NA	NA	NA
1077	1699360	1	0.39012459	0.215738898	NA	NA	NA
1078	1699362	1	12.3678051	6.83939622	NA	NA	NA
1079	1699364	1	1.214249222	0.67147982	NA	NA	NA
1080	1699366	1	1.235673872	0.683327651	NA	NA	NA
1081	1699370	1	1.718408918	0.950280132	NA	NA	NA
1082	1699372	1	0.323713285	0.179013447	NA	NA	NA
1083	1699374	1	0.816103864	0.451305437	NA	NA	NA
1084	1699376	1	1.802486086	0.996774806	NA	NA	NA
1085	1699378	1	1.746185589	0.965640631	NA	NA	NA
1086	1699384	1	75.0721931	41.51492278	NA	NA	NA
1087	1699386	1	5.013926045	2.772701103	NA	NA	NA
1088	1699388	1	0.705659688	0.390229807	NA	NA	NA
1089	1699390	1	0.676674378	0.374200931	NA	NA	NA
1090	1699392	1	1.065718102	0.58934211	NA	NA	NA
1091	1699396	1	0.910920918	0.503739268	NA	NA	NA
1092	1699398	1	0.606301904	0.335284953	NA	NA	NA
1093	1699402	1	3.497829539	1.934299735	NA	NA	NA
1094	1699406	1	0.816806581	0.451694039	NA	NA	NA
1095	1699408	1	0.800927639	0.442912984	NA	NA	NA
1096	1699418	1	0.923336399	0.510605029	NA	NA	NA
1097	1699420	1	1.278292394	0.706895694	NA	NA	NA
1098	1699422	1	1.032119751	0.570762222	NA	NA	NA
1099	1699426	1	14.17531536	7.838949394	NA	10.3632	http://www.maine.gov/ifw/fishing/lakesurvey_maps/piscataquis/passamagamet_lake.pdf
1100	1699442	1	1.112069785	0.614974591	NA	NA	NA
1101	1699444	1	2.060865784	1.139658779	NA	NA	NA
1102	1699448	1	1.20804162	0.668047016	NA	NA	NA
1103	1699450	1	2.517638111	1.392253875	NA	NA	NA
1104	1699452	1	3.70860397	2.050857995	NA	NA	NA
1105	1699454	1	0	0	NA	NA	NA
1106	1699456	1	0.610728979	0.337733125	NA	NA	NA
1107	1699460	1	0.758753479	0.419590674	NA	NA	NA
1108	1699464	1	1.311660147	0.725348061	NA	NA	NA
1109	1699468	1	0.976240253	0.53986086	NA	NA	NA
1110	1699470	1	1.884492874	1.042124559	NA	NA	NA
1111	1699474	1	1.451006699	0.802406705	NA	NA	NA
1112	1699478	1	1.280377981	0.708049023	NA	NA	NA
1113	1699480	1	2.994917679	1.656189476	NA	NA	NA
1114	1699482	1	23.93017283	13.23338557	NA	NA	NA
1115	1699488	1	1.586752224	0.87747398	NA	NA	NA
1116	1699492	1	8.784160363	4.857640681	NA	NA	NA
1117	1699494	1	0.52012335	0.287628213	NA	NA	NA
1118	1699496	1	0.377596074	0.208810629	NA	NA	NA
1119	1699500	1	1.230094144	0.680242062	NA	NA	NA
1120	1699504	1	5.192951781	2.871702335	NA	NA	NA
1121	1699506	1	5.418216705	2.996273838	NA	NA	NA
1122	1699512	1	1.726501142	0.954755132	NA	NA	NA
1123	1699514	1	0.347534037	0.192186322	NA	NA	NA
1124	1699522	1	11.77389464	6.510963736	NA	NA	NA
1125	1699524	1	3.987287449	2.204969959	NA	NA	NA
1126	1699542	1	0.210658836	0.116494336	NA	NA	NA
1127	1699548	1	0.268388341	0.148418753	NA	NA	NA
1128	1699550	1	0.751947412	0.415826919	NA	NA	NA
1129	1699556	1	42.03621168	23.24602506	NA	NA	NA
1130	1699558	1	2.482307898	1.372716268	NA	NA	NA
1131	1699560	1	1.895392942	1.048152297	NA	NA	NA
1132	1699564	1	1.684830738	0.931711398	NA	NA	NA
1133	1699566	1	0.267961916	0.14818294	NA	NA	NA
1134	1699568	1	0.224791485	0.124309691	NA	NA	NA
1135	1699570	1	3.974482843	2.197889012	NA	NA	NA
1136	1699574	1	2.998566972	1.658207536	NA	NA	NA
1137	1699576	1	5.9150964	3.271048309	NA	NA	NA
1138	1699578	1	0.955044652	0.528139693	NA	NA	NA
1139	1699580	1	22.13107159	12.23848259	NA	6.7056	http://www.maine.gov/ifw/fishing/lakesurvey_maps/penobscot/nollesemic_lake.pdf
1140	1699584	1	0.176847035	0.09779641	NA	NA	NA
1141	1699592	1	0.202064323	0.111741571	NA	NA	NA
1142	1699594	1	2.478077316	1.370376756	NA	NA	NA
1143	1700818	1	8.800640822	4.866754375	NA	NA	NA
1144	1700822	1	0.20220015	0.111816683	NA	NA	NA
1145	1700824	1	1.683781958	0.931131423	NA	NA	NA
1146	1700826	1	0.156942809	0.086789373	NA	NA	NA
1147	1700828	1	2.321702242	1.28390134	NA	NA	NA
1148	1700830	1	1.870706775	1.034500847	NA	NA	NA
1149	1700834	1	0.227503105	0.125809217	NA	NA	NA
1150	1700836	1	0.506272066	0.279968452	NA	NA	NA
1151	1700840	1	27.29077097	15.09179635	NA	NA	NA
1152	1700842	1	0.35455032	0.196066327	NA	NA	NA
1153	1700844	1	0.409743154	0.226587964	NA	NA	NA
1154	1700846	1	5.618729153	3.107157222	NA	NA	NA
1155	1700848	1	6.527454807	3.609682508	NA	NA	NA
1156	1700850	1	0.293671064	0.162400098	NA	NA	NA
1157	1700852	1	4.592359103	2.539574584	NA	NA	NA
1158	1700854	1	4.909865219	2.715155466	NA	NA	NA
1159	1700856	1	41.46768573	22.93163021	NA	NA	NA
1160	1700860	1	1.857804823	1.027366067	NA	NA	NA
1161	1700862	1	3.035358095	1.678553027	NA	0.6096	http://www.maine.gov/ifw/fishing/lakesurvey_maps/somerset/grassy_pond.pdf
1162	1700864	1	46.31498429	25.61218631	NA	NA	NA
1163	1700866	1	1.225991922	0.677973533	NA	NA	NA
1164	1700868	1	2.017986131	1.11594633	NA	NA	NA
1165	1700870	1	18.73358673	10.35967346	NA	NA	NA
1166	1700874	1	0.394856626	0.218355714	NA	NA	NA
1167	1700876	1	2.305102015	1.274721414	NA	NA	NA
1168	1700878	1	5.093416786	2.816659483	NA	NA	NA
1169	1700880	1	4.871848869	2.694132425	NA	NA	NA
1170	1700882	1	7.089777374	3.920646888	NA	NA	NA
1171	1700884	1	4.528709036	2.504376097	NA	NA	NA
1172	1700886	1	3.764179516	2.081591272	NA	NA	NA
1173	1700888	1	0.344772345	0.190659107	NA	NA	NA
1174	1700890	1	2.169335604	1.199642589	NA	NA	NA
1175	1700892	1	33.59290513	18.57687654	NA	NA	NA
1176	1700898	1	20.70634246	11.45060738	NA	NA	NA
1177	1700900	1	14.9785093	8.283115643	NA	NA	NA
1178	1700902	1	16.83362439	9.308994288	NA	NA	NA
1179	1700904	1	15.89280634	8.788721906	NA	NA	NA
1180	1700906	1	3.049433899	1.686336946	NA	NA	NA
1181	1700910	1	13.16250217	7.2788637	NA	NA	NA
1182	1700912	1	2.840422522	1.570753655	NA	NA	NA
1183	1700914	1	0.148908985	0.082346669	NA	NA	NA
1184	1700916	1	12.80899695	7.083375313	NA	NA	NA
1185	1700920	1	2.226512575	1.231261454	NA	NA	NA
1186	1700922	1	3.065494108	1.695218242	NA	NA	NA
1187	1700924	1	13.53769376	7.486344649	NA	NA	NA
1188	1700926	1	12.95565064	7.164474804	NA	NA	NA
1189	1700930	1	7.492029993	4.143092586	NA	NA	NA
1190	1700932	1	21.0465271	11.63872949	NA	NA	NA
1191	1700936	1	2.889140797	1.597694861	NA	NA	NA
1192	1700938	1	16.81378862	9.298025107	NA	NA	NA
1193	1700940	1	22.25556514	12.30732752	NA	NA	NA
1194	1700942	1	4.576280264	2.530682986	NA	NA	NA
1195	1700944	1	24.91381195	13.77733801	NA	NA	NA
1196	1700946	1	15.22193968	8.417732643	NA	NA	NA
1197	1700948	1	4.567062819	2.525585739	NA	NA	NA
1198	1700950	1	11.04348907	6.107049456	NA	NA	NA
1199	1700952	1	6.286229038	3.476284658	NA	NA	NA
1200	1700954	1	8.212407704	4.54146146	NA	NA	NA
1201	1700956	1	1.645737648	0.910092919	NA	NA	NA
1202	1700958	1	14.81863832	8.194706991	NA	NA	NA
1203	1700960	1	9.063790655	5.012276232	NA	NA	NA
1204	1700964	1	8.543967819	4.724814204	NA	NA	NA
1205	1700968	1	7.671933746	4.242579362	NA	NA	NA
1206	1700970	1	5.258062251	2.907708425	NA	NA	NA
1207	1700972	1	0.667126966	0.368921212	NA	NA	NA
1208	1700974	1	14.39938312	7.962858865	NA	NA	NA
1209	1700978	1	5.729797058	3.168577773	NA	NA	NA
1210	1700980	1	9.032302512	4.994863289	NA	NA	NA
1211	1700982	1	59.05031462	32.65482398	NA	NA	NA
1212	1700986	1	4.411369658	2.439487421	NA	NA	NA
1213	1700988	1	4.033291153	2.230410008	NA	NA	NA
1214	1700990	1	7.519043358	4.158030977	NA	NA	NA
1215	1700992	1	1.005571961	0.556081294	NA	NA	NA
1216	1700994	1	7.312258473	4.043678936	NA	NA	NA
1217	1700996	1	34.33280439	18.98604083	NA	NA	NA
1218	1700998	1	9.280532455	5.132134448	NA	NA	NA
1219	1701000	1	10.77418041	5.958121767	NA	NA	NA
1220	1701002	1	34.56638577	19.11521133	NA	NA	NA
1221	1701004	1	8.323841338	4.60308426	NA	NA	NA
1222	1701006	1	2.881597127	1.593523211	NA	NA	NA
1223	1701008	1	2.612764394	1.44485871	NA	NA	NA
1224	1701010	1	0.568858516	0.314578759	NA	NA	NA
1225	1701012	1	6.621537713	3.661710355	NA	NA	NA
1226	1701014	1	13.59997872	7.520788232	NA	NA	NA
1227	1701016	1	35.05223063	19.38388354	NA	NA	NA
1228	1701018	1	24.64939041	13.6311129	NA	NA	NA
1229	1701020	1	5.949767303	3.290221319	NA	NA	NA
1230	1701022	1	2.479423941	1.371121439	NA	NA	NA
1231	1701024	1	1.305028172	0.721680579	NA	NA	NA
1232	1701028	1	4.144200146	2.291742681	NA	NA	NA
1233	1701030	1	2.446524811	1.35292822	NA	NA	NA
1234	1701032	1	2.2709409	1.255830318	NA	NA	NA
1235	1701034	1	1.484398413	0.820872322	NA	NA	NA
1236	1701036	1	11.56994269	6.398178308	NA	NA	NA
1237	1701038	1	67.69090363	37.43306971	NA	39.624	http://www.maine.gov/ifw/fishing/lakesurvey_maps/piscataquis/rainbow_lake.pdf
1238	1701040	1	4.355017533	2.408324696	NA	NA	NA
1239	1701042	1	11.1311825	6.155543923	NA	NA	NA
1240	1701044	1	16.93389175	9.364442138	NA	NA	NA
1241	1701046	1	2.016394043	1.115065906	NA	NA	NA
1242	1701048	1	15.91448307	8.800709138	NA	NA	NA
1243	1701050	1	2.223965992	1.229853194	NA	NA	NA
1244	1701052	1	3.027356473	1.67412813	NA	NA	NA
1245	1701054	1	7.782325628	4.303626072	NA	NA	NA
1246	1701056	1	3.401252849	1.880892825	NA	NA	NA
1247	1701058	1	2.22474246	1.23028258	NA	NA	NA
1248	1701060	1	1.370137596	0.757686091	NA	NA	NA
1249	1701062	1	2.763926426	1.528451314	NA	NA	NA
1250	1701064	1	2.097133867	1.159715028	NA	NA	NA
1251	1701066	1	12.5094738	6.917739011	NA	NA	NA
1252	1701068	1	1.313218188	0.726209658	NA	NA	NA
1253	1701070	1	8.513038445	4.70771026	NA	NA	NA
1254	1701072	1	0	0	NA	NA	NA
1255	1701074	1	2.376829004	1.314386439	NA	NA	NA
1256	1701076	1	6.204866605	3.431291233	NA	NA	NA
1257	1701078	1	17.65995787	9.765956702	NA	NA	NA
1258	1701080	1	59.91865945	33.13501868	NA	NA	NA
1259	1701082	1	0.500839055	0.276963997	NA	NA	NA
1260	1701084	1	2.552995648	1.411806593	NA	NA	NA
1261	1701086	1	19.69910009	10.89360235	NA	10.668	http://www.maine.gov/ifw/fishing/lakesurvey_maps/piscataquis/kelly_pond.pdf
1262	1701088	1	6.274835106	3.469983814	NA	NA	NA
1263	1701090	1	4.102503696	2.268684544	NA	NA	NA
1264	1701092	1	5.900006676	3.262703692	NA	NA	NA
1265	1701094	1	12.91681793	7.143000315	NA	NA	NA
1266	1701096	1	1.748772383	0.967071128	NA	NA	NA
1267	1701098	1	16.07000908	8.886715021	NA	NA	NA
1268	1701102	1	5.239404359	2.897390611	NA	NA	NA
1269	1701104	1	9.704899953	5.366809674	NA	5.1816	http://www.maine.gov/ifw/fishing/lakesurvey_maps/somerset/berry_pond_little.pdf
1270	1701106	1	2.065016267	1.141953996	NA	NA	NA
1271	1701108	1	15.99447508	8.844944719	NA	NA	NA
1272	1701110	1	1.048893857	0.580038303	NA	NA	NA
1273	1701112	1	1.330928278	0.736003338	NA	NA	NA
1274	1701114	1	3.428183556	1.895785506	NA	NA	NA
1275	1701116	1	5.020718688	2.776457434	NA	NA	NA
1276	1701118	1	5.456341864	3.017357051	NA	NA	NA
1277	1701120	1	6.638519087	3.671101055	NA	NA	NA
1278	1701122	1	3.197865343	1.768419535	NA	NA	NA
1279	1701124	1	7.021824107	3.883068731	NA	NA	NA
1280	1701126	1	5.344354248	2.955427899	NA	NA	NA
1281	1701128	1	0.843283224	0.466335623	NA	NA	NA
1282	1701130	1	8.985142422	4.968783759	NA	NA	NA
1283	1701132	1	1.061009359	0.586738176	NA	NA	NA
1284	1701134	1	0.73149621	0.404517404	NA	NA	NA
1285	1701136	1	6.509244919	3.59961244	NA	NA	NA
1286	1701138	1	20.54028908	11.35877986	NA	NA	NA
1287	1701142	1	11.0041945	6.085319559	NA	NA	NA
1288	1701144	1	18.34784818	10.14636004	NA	NA	NA
1289	1701146	1	4.430035285	2.449809513	NA	NA	NA
1290	1701148	1	0.826748282	0.4571918	NA	NA	NA
1291	1701154	1	4.752521181	2.628144213	NA	NA	NA
1292	1701156	1	62.10878512	34.34615817	NA	NA	NA
1293	1701158	1	1.477005672	0.816784137	NA	NA	NA
1294	1701160	1	1.769238907	0.978389116	NA	NA	NA
1295	1701164	1	4.227310225	2.337702554	NA	NA	NA
1296	1701166	1	71.70119962	39.65076339	NA	NA	NA
1297	1701168	1	2.599897403	1.437743264	NA	NA	NA
1298	1701170	1	7.860605335	4.34691475	NA	NA	NA
1299	1701172	1	8.19872303	4.533893836	NA	NA	NA
1300	1701174	1	30.21092584	16.70664199	NA	NA	NA
1301	1701176	1	32.94893386	18.22076042	NA	NA	NA
1302	1701178	1	8.538561235	4.721824363	NA	NA	NA
1303	1701180	1	1.812114082	1.002099087	NA	NA	NA
1304	1701182	1	2.619574928	1.448624935	NA	NA	NA
1305	1701184	1	41.58939271	22.99893417	46.2	45.72	http://www.maine.gov/ifw/fishing/lakesurvey_maps/piscataquis/debsconeag_lake_fourth.pdf
1306	1701186	1	1.41867607	0.784527867	NA	NA	NA
1307	1701188	1	3.246547733	1.795340896	NA	NA	NA
1308	1701190	1	11.47354475	6.344870247	17.5	NA	http://www.maine.gov/ifw/fishing/lakesurvey_maps/piscataquis/female_pond.pdf
1309	1701192	1	19.15520528	10.59282852	NA	NA	NA
1310	1701200	1	9.919181442	5.485307337	NA	NA	NA
1311	1701208	1	3.345149827	1.849867854	NA	NA	NA
1312	1701210	1	4.869655576	2.692919534	NA	NA	NA
1313	1701212	1	3.5452775	1.960538458	NA	NA	NA
1314	1701214	1	0.636104429	0.351765749	NA	NA	NA
1315	1701216	1	0.891156149	0.49280935	NA	NA	NA
1316	1701218	1	2.50977564	1.387905929	NA	NA	NA
1317	1701222	1	0.309954536	0.171404858	NA	NA	NA
1318	1701224	1	0.319111812	0.176468832	NA	NA	NA
1319	1701230	1	1.938936946	1.072232131	NA	NA	NA
1320	1701232	1	10.69563911	5.914688428	NA	NA	NA
1321	1701234	1	3.202082634	1.770751697	NA	NA	NA
1322	1701236	1	0.775526512	0.428866161	NA	NA	NA
1323	1701240	1	8.465425873	4.681380508	NA	NA	NA
1324	1701242	1	10.26485133	5.676462785	NA	NA	NA
1325	1701248	1	2.830420017	1.565222269	NA	NA	NA
1326	1701250	1	2.343143463	1.295758335	NA	NA	NA
1327	1701252	1	3.406893539	1.884012127	NA	NA	NA
1328	1701254	1	4.168035221	2.304923477	NA	NA	NA
1329	1701256	1	13.51352707	7.47298047	NA	NA	NA
1330	1701258	1	16.03708908	8.868510261	NA	NA	NA
1331	1701260	1	23.08238398	12.76455834	NA	NA	NA
1332	1701264	1	1.177854753	0.651353678	NA	NA	NA
1333	1701266	1	5.124625683	2.833918003	NA	NA	NA
1334	1701268	1	19.30158968	10.67377909	NA	NA	NA
1335	1701270	1	0.854684578	0.472640572	NA	NA	NA
1336	1701272	1	1.806868745	0.999198416	NA	NA	NA
1337	1701276	1	20.35131755	11.25427861	NA	NA	NA
1338	1701280	1	27.2379427	15.06258231	NA	NA	NA
1339	1701282	1	3.390699868	1.875057027	NA	NA	NA
1340	1701284	1	3.080018106	1.703250013	NA	NA	NA
1341	1701286	1	5.219897747	2.886603454	NA	NA	NA
1342	1701288	1	15.70607198	8.685457805	NA	4.572	http://www.maine.gov/ifw/fishing/lakesurvey_maps/piscataquis/cooper_pond.pdf
1343	1701290	1	6.948720163	3.84264225	NA	NA	NA
1344	1701292	1	9.797061144	5.417774813	NA	3.6576	http://www.maine.gov/ifw/fishing/lakesurvey_maps/piscataquis/church_pond.pdf
1345	1701294	1	1.290370982	0.713575153	NA	NA	NA
1346	1701296	1	26.28462853	14.53539958	NA	NA	NA
1347	1701298	1	1.827038813	1.010352464	NA	NA	NA
1348	1701302	1	2.216121912	1.225515417	NA	NA	NA
1349	1701304	1	7.221715022	3.993608407	NA	NA	NA
1350	1701306	1	3.096536445	1.712384654	NA	1.2192	http://www.maine.gov/ifw/fishing/lakesurvey_maps/piscataquis/spruance_pond.pdf
1351	1701308	1	0.986822355	0.545712762	NA	NA	NA
1352	1701312	1	2.965614734	1.639984948	NA	NA	NA
1353	1701314	1	49.90627706	27.59817121	NA	NA	NA
1354	1701316	1	4.668448575	2.581652062	NA	NA	NA
1355	1701318	1	8.417236805	4.654731953	NA	NA	NA
1356	1701320	1	7.793754796	4.309946402	NA	NA	NA
1357	1701322	1	1.794220473	0.992203922	NA	NA	NA
1358	1701324	1	1.984326564	1.09733259	NA	NA	NA
1359	1701326	1	2.99857192	1.658210272	NA	NA	NA
1360	1701334	1	3.187445354	1.762657281	NA	NA	NA
1361	1701352	1	19.61619604	10.84775641	NA	18.288	http://www.maine.gov/ifw/fishing/lakesurvey_maps/piscataquis/johnston_pond.pdf
1362	1701378	1	7.288338621	4.030451257	NA	NA	NA
1363	1702120	1	45.71286479	25.27921423	NA	NA	NA
1364	1703074	1	12.79365037	7.074888655	NA	NA	NA
1365	1703080	1	2.926940292	1.618597981	NA	NA	NA
1366	1703082	1	1.101516753	0.609138764	NA	NA	NA
1367	1703084	1	0.622255953	0.344107542	NA	NA	NA
1368	1703086	1	25.65867089	14.189245	NA	NA	NA
1369	1703096	1	9.698831953	5.36345407	NA	NA	NA
1370	1703098	1	1.326561928	0.733588746	NA	NA	NA
1371	1703100	1	1.300943184	0.719421581	NA	NA	NA
1372	1703102	1	0.543555362	0.300586115	NA	NA	NA
1373	1703104	1	28.1074854	15.54343943	NA	NA	NA
1374	1703106	1	6.283311477	3.474671247	NA	NA	NA
1375	1703108	1	2.706349771	1.496611423	NA	NA	NA
1376	1703110	1	2.916780424	1.612979574	NA	NA	NA
1377	1703112	1	9.055802464	5.007858763	NA	NA	NA
1378	1703114	1	1.727445334	0.95527727	NA	NA	NA
1379	1703118	1	2.796786761	1.546623079	NA	NA	NA
1380	1703120	1	1.821393228	1.007230455	NA	NA	NA
1381	1703124	1	3.161780977	1.74846488	NA	NA	NA
1382	1703126	1	14.57334578	8.059060216	NA	NA	NA
1383	1703128	1	3.75838809	2.078388614	NA	NA	NA
1384	1703130	1	3.062294268	1.69344873	NA	NA	NA
1385	1703132	1	1.300273347	0.719051161	NA	NA	NA
1386	1703134	1	1.2346018	0.682734795	NA	NA	NA
1387	1703136	1	2.592125845	1.433445592	NA	NA	NA
1388	1703138	1	8.780720226	4.855738285	NA	NA	NA
1389	1703140	1	2.324454689	1.285423443	NA	NA	NA
1390	1703142	1	2.220773256	1.228087611	NA	NA	NA
1391	1703144	1	6.567340851	3.631739491	NA	NA	NA
1392	1703146	1	2.787655544	1.541573516	NA	NA	NA
1393	1703148	1	4.696741104	2.597297831	NA	NA	NA
1394	1703150	1	2.031165433	1.123234484	NA	NA	NA
1395	1703152	1	6.585218939	3.641626073	NA	NA	NA
1396	1703154	1	12.26295945	6.781416576	NA	NA	NA
1397	1703156	1	0.923943901	0.510940977	NA	NA	NA
1398	1703158	1	2.653204333	1.467221996	NA	NA	NA
1399	1703160	1	0.566456294	0.313250331	NA	NA	NA
1400	1703162	1	1.050892083	0.581143322	NA	NA	NA
1401	1703164	1	4.947047771	2.735717417	NA	NA	NA
1402	1703166	1	1.090720197	0.603168269	NA	NA	NA
1403	1703168	1	0.933229172	0.516075732	NA	NA	NA
1404	1703170	1	9.53478992	5.272738826	NA	NA	NA
1405	1703172	1	3.917889171	2.166592712	NA	NA	NA
1406	1703176	1	0.917441583	0.507345195	NA	NA	NA
1407	1703178	1	11.80449944	6.52788819	NA	15.8496	http://www.maine.gov/ifw/fishing/lakesurvey_maps/somerset/duncan_pond.pdf
1408	1703180	1	0.478915751	0.26484041	NA	NA	NA
1409	1703182	1	2.485094833	1.374257443	NA	NA	NA
1410	1703184	1	13.82543324	7.645464582	NA	NA	NA
1411	1703186	1	0.334302986	0.184869551	NA	NA	NA
1412	1703188	1	2.725759357	1.507344924	NA	NA	NA
1413	1703190	1	3.768921868	2.084213793	NA	NA	NA
1414	1703192	1	2.44508729	1.352133271	NA	NA	NA
1415	1703194	1	1.69818028	0.939093695	NA	NA	NA
1416	1703196	1	2.798622322	1.547638144	NA	NA	NA
1417	1703198	1	14.28331804	7.898674876	NA	NA	NA
1418	1703200	1	7.480711613	4.136833522	NA	NA	NA
1419	1703202	1	3.651568794	2.019317543	NA	NA	NA
1420	1703204	1	12.32172984	6.813916602	NA	NA	NA
1421	1703206	1	4.075054566	2.253505175	NA	NA	NA
1422	1703208	1	0.535975653	0.296394536	NA	NA	NA
1423	1703210	1	3.507576248	1.939689665	NA	NA	NA
1424	1703212	1	5.267012215	2.912657755	NA	NA	NA
1425	1703214	1	11.53253383	6.377491208	NA	NA	NA
1426	1703216	1	6.964005374	3.851094972	NA	NA	NA
1427	1703220	1	0.266431135	0.147336418	NA	NA	NA
1428	1703222	1	0.857677299	0.474295546	NA	NA	NA
1429	1703226	1	1.607147312	0.888752464	NA	NA	NA
1430	1703228	1	15.82209349	8.7496177	NA	NA	NA
1431	1703230	1	5.353324127	2.960388242	NA	NA	NA
1432	1703462	1	1.602571768	0.886222188	NA	NA	NA
1433	1710508	1	27.80542296	15.3763989	NA	NA	NA
1434	1710512	1	7.043371282	3.894984319	NA	NA	NA
1435	1710514	1	2.424664766	1.340839616	NA	NA	NA
1436	1710516	1	6.276881712	3.471115587	NA	NA	NA
1437	1710518	1	9.710039841	5.369652032	NA	NA	NA
1438	1710520	1	0.090706176	0.050160515	NA	NA	NA
1439	1710522	1	2.681768971	1.483018241	NA	NA	NA
1440	1710524	1	15.29227185	8.456626333	NA	NA	NA
1441	1710526	1	14.38039869	7.952360476	NA	NA	NA
1442	1710528	1	0.908318097	0.502299908	NA	NA	NA
1443	1710530	1	0.354092789	0.195813312	NA	NA	NA
1444	1710538	1	0.9374897	0.518431804	NA	NA	NA
1445	1710542	1	36.07248563	19.94808455	NA	NA	NA
1446	1710544	1	4.428279734	2.448838693	NA	NA	NA
1447	1710546	1	0.319025946	0.176421348	NA	NA	NA
1448	1710548	1	1.46366215	0.809405169	NA	NA	NA
1449	1710550	1	4.714130304	2.606914058	NA	NA	NA
1450	1710554	1	10.17815209	5.628518106	NA	NA	NA
1451	1710556	1	7.279089546	4.025336519	NA	NA	NA
1452	1710558	1	2.52695936	1.397408526	NA	NA	NA
1453	1710562	1	0.358530915	0.198267596	NA	NA	NA
1454	1710564	1	0.405859816	0.224440478	NA	NA	NA
1455	1710566	1	3.208626517	1.774370464	NA	NA	NA
1456	1710568	1	9.937140584	5.495238743	NA	NA	NA
1457	1710570	1	1.67600467	0.926830583	NA	NA	NA
1458	1710574	1	1.934464395	1.06975881	NA	NA	NA
1459	1710576	1	0	0	NA	NA	NA
1460	1710578	1	1.374030785	0.759839024	NA	NA	NA
1461	1710580	1	0.487523285	0.269600377	NA	NA	NA
1462	1710584	1	5.053910323	2.794812409	NA	NA	NA
1463	1710586	1	0.698763559	0.386416248	NA	NA	NA
1464	1710592	1	11.35945129	6.281776563	NA	NA	NA
1465	1710594	1	2.50300473	1.384161616	NA	NA	NA
1466	1710602	1	0.852469504	0.471415636	NA	NA	NA
1467	1710604	1	1.419190727	0.784812472	NA	NA	NA
1468	1710606	1	1.56366291	0.864705589	NA	NA	NA
1469	1710608	1	0.190162895	0.105160081	NA	NA	NA
1470	1710610	1	4.042200923	2.23533711	NA	NA	NA
1471	1710612	1	1.028153218	0.56856873	NA	NA	NA
1472	1710616	1	3.322148457	1.837148097	NA	NA	NA
1473	1710622	1	5.09058094	2.81509126	NA	NA	NA
1474	1710628	1	9.477399674	5.24100202	NA	NA	NA
1475	1710632	1	0.461771594	0.255359691	NA	NA	NA
1476	1710636	1	3.139209316	1.735982752	NA	NA	NA
1477	1710638	1	7.745662093	4.283351137	NA	NA	NA
1478	1710642	1	3.93345108	2.175198447	NA	NA	NA
1479	1710644	1	1.225468737	0.677684212	NA	NA	NA
1480	1710646	1	21.12758738	11.68355582	NA	NA	NA
1481	1710652	1	1.310801591	0.72487328	NA	NA	NA
1482	1710654	1	2.121957779	1.173442652	NA	NA	NA
1483	1710658	1	5.066260238	2.801641912	NA	NA	NA
1484	1710660	1	4.599325277	2.543426878	NA	NA	NA
1485	1710662	1	29.36210152	16.23724214	NA	NA	NA
1486	1710664	1	14.23440728	7.871627226	NA	NA	NA
1487	1710666	1	1.918271399	1.060804084	NA	NA	NA
1488	1710668	1	15.53952599	8.593357872	NA	NA	NA
1489	1710670	1	26.651595	14.73833204	NA	NA	NA
1490	1710674	1	1.863313293	1.030412251	NA	NA	NA
1491	1710676	1	1.228674889	0.679457214	NA	NA	NA
1492	1710682	1	0	0	NA	NA	NA
1493	1710684	1	7.166989067	3.963344954	NA	NA	NA
1494	1710686	1	2.487921959	1.375820843	NA	NA	NA
1495	1710688	1	2.777520275	1.535968712	NA	NA	NA
1496	1710690	1	6.315453243	3.492445643	NA	NA	NA
1497	1710692	1	10.37144675	5.735410053	NA	NA	NA
1498	1710694	1	0.933816534	0.516400543	NA	NA	NA
1499	1710696	1	2.0141198	1.113808249	NA	NA	NA
1500	1710700	1	5.082377058	2.810554513	NA	NA	NA
1501	1710708	1	2.061377621	1.139941824	NA	NA	NA
1502	1710710	1	4.736556244	2.619315603	NA	NA	NA
1503	1710712	1	2.060119486	1.139246076	NA	NA	NA
1504	1710714	1	31.4890739	17.41345787	NA	NA	NA
1505	1710716	1	3.864165744	2.136883656	NA	NA	NA
1506	1710718	1	7.115936995	3.935113158	NA	NA	NA
1507	1710720	1	36.32117968	20.08561236	NA	7.62	http://www.maine.gov/ifw/fishing/lakesurvey_maps/penobscot/shin_pond_lower.pdf
1508	1710724	1	2.035413337	1.125583575	NA	NA	NA
1509	1710726	1	0.841046198	0.465098547	NA	NA	NA
1510	1710728	1	5.749587892	3.179522104	NA	NA	NA
1511	1710732	1	12.62425223	6.981211483	NA	NA	NA
1512	1710740	1	67.871315	37.5328372	NA	NA	NA
1513	1710744	1	0.447564411	0.247503119	NA	NA	NA
1514	1710748	1	1.547367096	0.855694004	NA	NA	NA
1515	1710750	1	1.606305982	0.888287208	NA	NA	NA
1516	1710756	1	1.084748983	0.599866188	NA	NA	NA
1517	1710758	1	0.581542831	0.321593186	NA	NA	NA
1518	1710760	1	1.095543146	0.60583536	NA	NA	NA
1519	1710766	1	1.158274305	0.640525691	NA	NA	NA
1520	1710768	1	4.781342411	2.644082353	NA	NA	NA
1521	1710770	1	2.195789766	1.214271741	NA	NA	NA
1522	1710774	1	8.674108887	4.796782215	NA	NA	NA
1523	1710776	1	2.072601414	1.146148582	NA	NA	NA
1524	1710782	1	3.329419613	1.841169046	NA	NA	NA
1525	1710786	1	3.396621635	1.878331764	NA	NA	NA
1526	1710788	1	2.108072206	1.16576393	NA	NA	NA
1527	1710790	1	4.473653984	2.473930653	NA	NA	NA
1528	1710796	1	3.763925171	2.08145062	NA	NA	NA
1529	1710800	1	4.754473633	2.629223919	NA	NA	NA
1530	1710802	1	0.592226976	0.327501518	NA	NA	NA
1531	1710804	1	1.073589921	0.593695226	NA	NA	NA
1532	1710806	1	2.324346685	1.285363717	NA	NA	NA
1533	1710808	1	3.170561077	1.753320276	NA	NA	NA
1534	1710810	1	8.673568136	4.796483179	NA	NA	NA
1535	1710812	1	0.39841615	0.220324131	NA	NA	NA
1536	1710814	1	3.401775169	1.881181668	NA	NA	NA
1537	1710818	1	81.29949829	44.95862255	NA	24.0792	http://www.maine.gov/ifw/fishing/lakesurvey_maps/piscataquis/wassataquoik_lake.pdf
1538	1710822	1	3.001500607	1.659829836	NA	NA	NA
1539	1710824	1	2.93129468	1.621005958	NA	NA	NA
1540	1710828	1	2.698391533	1.492210518	NA	NA	NA
1541	1710830	1	5.72335132	3.16501328	NA	NA	NA
1542	1710832	1	1.381244159	0.76382802	NA	NA	NA
1543	1710836	1	1.695232058	0.937463328	NA	NA	NA
1544	1710838	1	1.650638151	0.912802898	NA	NA	NA
1545	1710840	1	1.691273689	0.93527435	NA	NA	NA
1546	1710844	1	1.276888124	0.706119133	NA	NA	NA
1547	1710848	1	0	0	NA	NA	NA
1548	1710850	1	2.923092538	1.616470174	NA	NA	NA
1549	1710852	1	1.629607272	0.901172821	NA	NA	NA
1550	1710856	1	1.961724043	1.084833396	NA	NA	NA
1551	1710858	1	0.538488632	0.297784213	NA	NA	NA
1552	1710860	1	1.274779558	0.704953096	NA	NA	NA
1553	1711354	1	37.9036507	20.96071884	NA	NA	NA
1554	1711392	1	7.189260454	3.975661031	NA	NA	NA
1555	1711910	1	25.56171169	14.13562656	NA	NA	NA
1556	1711914	1	10.57019763	5.845319289	NA	NA	NA
1557	1711918	1	13.73868658	7.597493679	NA	NA	NA
1558	1711922	1	7.448034704	4.118763191	NA	NA	NA
1559	1711924	1	1.006310999	0.556489982	NA	NA	NA
1560	1711932	1	7.132546058	3.94429797	NA	NA	NA
1561	1711934	1	4.090805427	2.262215401	NA	NA	NA
1562	1711938	1	7.552322888	4.176434557	NA	NA	NA
1563	1711940	1	81.10205399	44.84943586	NA	NA	NA
1564	1711942	1	0.778322593	0.430412394	NA	NA	NA
1565	1711944	1	17.93080673	9.915736122	NA	NA	NA
1566	1711946	1	5.72114296	3.163792057	NA	NA	NA
1567	1711952	1	2.80302855	1.550074788	NA	NA	NA
1568	1711958	1	50.62689057	27.99667049	NA	NA	NA
1569	1711962	1	2.121013952	1.172920715	NA	NA	NA
1570	1711964	1	17.31082909	9.572888487	NA	NA	NA
1571	1711966	1	1.397578409	0.77286086	NA	NA	NA
1572	1711970	1	13.45360597	7.439844101	NA	1.524	http://www.maine.gov/ifw/fishing/lakesurvey_maps/piscataquis/ellis_pond_upper.pdf
1573	1711974	1	5.958775209	3.295202691	NA	NA	NA
1574	1711978	1	5.6179479	3.106725189	NA	NA	NA
1575	1711980	1	17.36189741	9.601129268	NA	NA	NA
1576	1711982	1	0.291224027	0.161046887	NA	NA	NA
1577	1711984	1	15.04570588	8.320275352	NA	NA	NA
1578	1711986	1	3.928004129	2.172186283	NA	NA	NA
1579	1711988	1	21.60239595	11.94612496	NA	NA	NA
1580	1711990	1	14.58140691	8.063518021	NA	NA	NA
1581	1711992	1	7.324383356	4.050383996	NA	NA	NA
1582	1711998	1	0.681602561	0.376926216	NA	NA	NA
1583	1712000	1	2.757436752	1.524862524	NA	NA	NA
1584	1712020	1	20.81852838	11.51264619	NA	NA	NA
1585	1712022	1	0.700498554	0.3873757	NA	NA	NA
1586	1712028	1	16.24057143	8.981036001	2.4	NA	http://www.maine.gov/ifw/fishing/lakesurvey_maps/piscataquis/hudson_pond.pdf
1587	1712030	1	8.383920993	4.636308309	NA	NA	NA
1588	1712032	1	32.56448124	18.00815813	NA	NA	NA
1589	1712034	1	1.934894584	1.069996705	NA	NA	NA
1590	1712038	1	2.797017217	1.546750521	NA	NA	NA
1591	1712046	1	2.904041523	1.605934962	NA	NA	NA
1592	1712060	1	21.38638021	11.82666826	NA	NA	NA
1593	1712080	1	1.73102147	0.957254873	NA	NA	NA
1594	1712452	1	14.83155589	8.201850407	NA	NA	NA
1595	1712456	1	9.366796417	5.179838419	NA	NA	NA
1596	1712464	1	1.024440923	0.56651583	NA	NA	NA
1597	1712470	1	1.341509056	0.741854508	NA	NA	NA
1598	1712476	1	1.215797997	0.672336292	NA	NA	NA
1599	1712478	1	3.135985086	1.734199753	NA	NA	NA
1600	1712482	1	1.336698242	0.739194128	NA	NA	NA
1601	1712484	1	1.08909241	0.602268103	NA	NA	NA
1602	1712486	1	1.676088892	0.926877157	NA	NA	NA
1603	1712498	1	2.132764578	1.179418812	NA	NA	NA
1604	1712504	1	19.24498787	10.64247829	NA	NA	NA
1605	1712506	1	2.223543984	1.229619823	NA	NA	NA
1606	1712508	1	0.570758641	0.315629528	NA	NA	NA
1607	1712510	1	2.867335746	1.585636668	NA	NA	NA
1608	1712512	1	2.959289584	1.63648714	NA	NA	NA
1609	1712522	1	8.676577404	4.798147304	NA	NA	NA
1610	1712530	1	1.607990644	0.889218826	NA	NA	NA
1611	1712532	1	25.8473293	14.2935731	NA	NA	NA
1612	1712534	1	0.648501348	0.358621245	NA	NA	NA
1613	1712536	1	1.323672084	0.731990662	NA	NA	NA
1614	1712548	1	8.282416534	4.580176343	NA	NA	NA
1615	1712550	1	8.856443244	4.897613114	NA	NA	NA
1616	1712556	1	0.975285387	0.539332819	NA	NA	NA
1617	1712560	1	2.550273623	1.410301314	NA	NA	NA
1618	1712562	1	1.451415396	0.802632714	NA	NA	NA
1619	1712568	1	5.64182893	3.119931398	NA	NA	NA
1620	1712580	1	0.620237768	0.342991486	NA	NA	NA
1621	1712582	1	2.28733243	1.264894834	NA	NA	NA
1622	1712586	1	1.055369818	0.583619509	NA	NA	NA
1623	1712592	1	1.971178579	1.090061754	NA	NA	NA
1624	1712596	1	1.282753229	0.709362536	NA	NA	NA
1625	1712600	1	2.583388424	1.428613798	NA	NA	NA
1626	1712620	1	4.309169395	2.382970675	NA	NA	NA
1627	1712622	1	1.806529755	0.999010955	NA	NA	NA
1628	1717705	1	1.544209743	0.853947988	NA	NA	NA
1629	1717723	1	2.155839522	1.192179256	NA	NA	NA
1630	1717727	1	0.434345805	0.24019323	NA	NA	NA
1631	1717729	1	23.86648138	13.1981642	NA	NA	NA
1632	1717737	1	21.21497455	11.73188093	NA	NA	NA
1633	1717747	1	0.93946904	0.519526379	NA	NA	NA
1634	1717757	1	1.082284539	0.59850335	NA	NA	NA
1635	1717767	1	0.13007488	0.071931409	NA	NA	NA
1636	1718091	1	0.609390163	0.33699276	NA	NA	NA
1637	1718099	1	5.107380322	2.824381318	NA	NA	NA
1638	1718101	1	0.40255013	0.222610222	NA	NA	NA
1639	1718105	1	1.06221503	0.587404912	NA	NA	NA
1640	1718107	1	0.217608011	0.12033723	NA	NA	NA
1641	1718111	1	0.455634928	0.251966115	NA	NA	NA
1642	1718113	1	0.362059569	0.200218942	NA	NA	NA
1643	1718115	1	9.774197194	5.405131048	NA	NA	NA
1644	1718119	1	12.39069248	6.852052941	NA	NA	NA
1645	1718121	1	2.213998246	1.22434103	NA	NA	NA
1646	1718125	1	8.714112496	4.81890421	NA	NA	NA
1647	1718133	1	0.164658701	0.091056262	NA	NA	NA
1648	1718135	1	30.28635293	16.74835317	NA	NA	NA
1649	1718151	1	5.196173859	2.873484144	NA	NA	NA
1650	1718153	1	26.14140613	14.45619759	NA	NA	NA
1651	1718155	1	3.605191485	1.993670891	NA	NA	NA
1652	1718163	1	5.6657531	3.133161464	NA	NA	NA
1653	1718165	1	4.786439253	2.646900907	NA	NA	NA
1654	1718167	1	8.89360058	4.918161121	NA	NA	NA
1655	1718169	1	14.73933236	8.150850795	NA	NA	NA
1656	1718173	1	4.184624147	2.314097153	NA	NA	NA
1657	1718175	1	3.064830494	1.694851263	NA	NA	NA
1658	1718177	1	3.770474506	2.085072402	NA	NA	NA
1659	1718179	1	1.503850468	0.831629309	NA	NA	NA
1660	1718181	1	5.136262884	2.840353375	NA	NA	NA
1661	1718183	1	4.763982852	2.634482517	NA	NA	NA
1662	1718185	1	6.723004434	3.717821452	NA	NA	NA
1663	1718187	1	0.976490117	0.539999035	NA	NA	NA
1664	1718189	1	5.28613472	2.9232325	NA	NA	NA
1665	1718191	1	4.569765186	2.527080148	NA	NA	NA
1666	1718195	1	37.70414744	20.85039353	NA	NA	NA
1667	1718197	1	5.736796188	3.172448292	NA	NA	NA
1668	1718585	1	39.5682972	21.88126835	NA	NA	NA
1669	1718605	1	2.078944148	1.149656114	NA	NA	NA
1670	1718619	1	2.561105347	1.416291257	NA	NA	NA
1671	1718621	1	7.813759804	4.321009172	NA	NA	NA
1672	1718633	1	1.076228543	0.595154384	NA	NA	NA
1673	1718647	1	4.421608973	2.445149762	NA	NA	NA
1674	1718667	1	82.90090651	45.8442013	NA	NA	NA
1675	1718695	1	9.303616762	5.144900069	NA	NA	NA
1676	1718739	1	1.892449604	1.046524631	NA	NA	NA
1677	1718757	1	0.481140566	0.266070733	NA	NA	NA
1678	1718779	1	11.86672665	6.562299837	NA	NA	NA
1679	1718785	1	5.193110346	2.871790021	NA	NA	NA
1680	1718829	1	1.78806181	0.988798181	NA	NA	NA
1681	1718833	1	0.582315737	0.322020603	NA	NA	NA
1682	1718851	1	0.681762975	0.377014925	NA	NA	NA
1683	1718853	1	0.288054929	0.159294376	NA	NA	NA
1684	1718871	1	0.925869518	0.512005843	NA	NA	NA
1685	1718873	1	1.839545918	1.017268893	NA	NA	NA
1686	1718905	1	2.22190845	1.228715373	NA	NA	NA
1687	1718913	1	0.543630569	0.300627705	NA	NA	NA
1688	1718921	1	1.052243328	0.58189056	NA	NA	NA
1689	1718947	1	0.693913043	0.383733913	NA	NA	NA
1690	1718955	1	3.138681203	1.735690705	NA	NA	NA
1691	1720113	1	2.433660507	1.34581426	NA	NA	NA
1692	1720115	1	2.867131317	1.585523618	NA	NA	NA
1693	1720117	1	6.191189289	3.423727677	NA	NA	NA
1694	1720119	1	7.218511184	3.991836685	NA	NA	NA
1695	1720121	1	6.875661135	3.802240608	NA	NA	NA
1696	1720123	1	3.534783554	1.954735305	NA	NA	NA
1697	1720125	1	4.118263246	2.277399575	NA	NA	NA
1698	1720127	1	7.078054619	3.914164204	NA	NA	NA
1699	1720131	1	6.608003178	3.654225757	NA	NA	NA
1700	1720133	1	3.000106788	1.659059054	NA	NA	NA
1701	1720135	1	19.01304048	10.51421139	NA	NA	NA
1702	1720137	1	23.6273772	13.06593959	NA	NA	NA
1703	1720139	1	18.02832197	9.969662049	NA	NA	NA
1704	1720141	1	2.224049735	1.229899503	NA	NA	NA
1705	1720145	1	1.846996857	1.021389262	NA	NA	NA
1706	1720151	1	6.699836898	3.705009805	NA	NA	NA
1707	1720153	1	3.434883213	1.899490417	NA	NA	NA
1708	1720155	1	1.802153565	0.996590921	NA	NA	NA
1709	1720157	1	8.499064922	4.699982902	NA	NA	NA
1710	1720161	1	1.470518717	0.813196851	NA	NA	NA
1711	1720163	1	2.840072332	1.57056	NA	NA	NA
1712	1720165	1	52.84387786	29.22266446	NA	NA	NA
1713	1720167	1	2.919526005	1.614497881	NA	NA	NA
1714	1720169	1	4.212646294	2.329593401	NA	NA	NA
1715	1720171	1	4.298625755	2.377140043	NA	NA	NA
1716	1720173	1	5.175814396	2.862225361	NA	NA	NA
1717	1720175	1	0.592983349	0.327919792	NA	NA	NA
1718	1720177	1	4.215326513	2.331075562	NA	NA	NA
1719	1720179	1	2.054685974	1.136241344	NA	NA	NA
1720	1720183	1	1.008241296	0.557557437	NA	NA	NA
1721	1720185	1	3.758496712	2.078448682	NA	NA	NA
1722	1720189	1	2.070313668	1.144883458	NA	NA	NA
1723	1720191	1	13.32534898	7.368917986	NA	NA	NA
1724	1720193	1	5.850700822	3.235437555	NA	NA	NA
1725	1720195	1	7.466533106	4.128992808	NA	NA	NA
1726	1720197	1	1.877043343	1.038004969	NA	NA	NA
1727	1720203	1	3.505808159	1.938711912	NA	NA	NA
1728	1720207	1	0.412080109	0.2278803	NA	NA	NA
1729	1720209	1	1.984117131	1.097216773	NA	NA	NA
1730	1720213	1	44.61723058	24.67332851	NA	NA	NA
1731	1720215	1	1.013901687	0.560687633	NA	NA	NA
1732	1720217	1	2.132178653	1.179094795	NA	NA	NA
1733	1720219	1	2.311504622	1.278262056	NA	NA	NA
1734	1720221	1	5.568462968	3.079360021	NA	NA	NA
1735	1720223	1	1.226283073	0.678134539	NA	NA	NA
1736	1720225	1	1.739770622	0.962093154	NA	NA	NA
1737	1720231	1	4.466697581	2.470083762	NA	NA	NA
1738	1720233	1	0.628683007	0.347661703	NA	NA	NA
1739	1720235	1	18.50034485	10.2306907	NA	NA	NA
1740	1720237	1	7.313388683	4.044303942	NA	NA	NA
1741	1720239	1	16.05804071	8.880096513	NA	NA	NA
1742	1720243	1	1.707794465	0.944410339	NA	NA	NA
1743	1720245	1	6.351473446	3.512364816	NA	NA	NA
1744	1720247	1	8.289473261	4.584078713	NA	NA	NA
1745	1720249	1	7.532157183	4.165282922	NA	NA	NA
1746	1720251	1	21.85182948	12.0840617	NA	NA	NA
1747	1720253	1	34.3381649	18.98900519	NA	NA	NA
1748	1720257	1	12.9733252	7.174248836	NA	NA	NA
1749	1720265	1	30.29941136	16.75557448	NA	NA	NA
1750	1720269	1	13.01080024	7.194972533	NA	NA	NA
1751	1720271	1	0.857226348	0.47404617	NA	NA	NA
1752	1720277	1	11.60421564	6.417131249	NA	NA	NA
1753	1720279	1	15.3725179	8.501002399	NA	NA	NA
1754	1720281	1	20.19686893	11.16886852	NA	NA	NA
1755	1720285	1	7.553158793	4.176896813	NA	NA	NA
1756	1720287	1	3.285825567	1.817061539	NA	NA	NA
1757	1720289	1	15.32799339	8.476380345	NA	NA	NA
1758	1720291	1	0.589540547	0.326015922	NA	NA	NA
1759	1720297	1	9.142037256	5.055546603	NA	NA	NA
1760	1720299	1	9.890611429	5.46950812	NA	NA	NA
1761	1720301	1	4.627826736	2.559188185	NA	NA	NA
1762	1720305	1	2.717878532	1.502986828	NA	NA	NA
1763	1720307	1	1.818650866	1.005713929	NA	NA	NA
1764	1720309	1	1.80925827	1.000519823	NA	NA	NA
1765	1720311	1	11.88887363	6.574547117	NA	NA	NA
1766	1720315	1	5.265974622	2.912083966	NA	NA	NA
1767	1720317	1	9.404036584	5.200432231	NA	NA	NA
1768	1720319	1	2.663093308	1.472690599	NA	NA	NA
1769	1720321	1	15.39496801	8.51341731	NA	NA	NA
1770	1720323	1	4.555021608	2.518926949	NA	NA	NA
1771	1720325	1	3.847451469	2.127640662	NA	NA	NA
1772	1720327	1	5.156681724	2.851644993	NA	NA	NA
1773	1720331	1	4.667482194	2.581117653	NA	NA	NA
1774	1720333	1	0.991548693	0.548326427	NA	NA	NA
1775	1720335	1	5.026178169	2.779476527	NA	NA	NA
1776	1720337	1	6.963954449	3.85106681	NA	8.8392	http://www.maine.gov/ifw/fishing/lakesurvey_maps/somerset/moore_pond.pdf
1777	1720339	1	3.15293026	1.743570434	NA	NA	NA
1778	1720341	1	2.358609005	1.30431078	NA	NA	NA
1779	1720343	1	27.03068515	14.94796889	NA	NA	NA
1780	1720345	1	1.010709393	0.558922294	NA	NA	NA
1781	1720347	1	8.029200761	4.440148021	NA	NA	NA
1782	1720349	1	10.38472402	5.742752383	NA	NA	NA
1783	1720351	1	12.74687479	7.049021759	NA	NA	NA
1784	1720353	1	27.02679183	14.94581588	NA	NA	NA
1785	1720355	1	5.33719097	2.951466606	NA	NA	NA
1786	1720357	1	4.964977113	2.745632343	NA	NA	NA
1787	1720359	1	8.341414285	4.6128021	NA	NA	NA
1788	1720361	1	10.16889987	5.623401628	NA	NA	NA
1789	1720363	1	5.031937242	2.782661295	NA	NA	NA
1790	1720365	1	2.392283964	1.322933032	NA	NA	NA
1791	1720367	1	2.063103104	1.140896017	NA	NA	NA
1792	1720369	1	12.3779513	6.845007069	NA	NA	NA
1793	1720371	1	85.33534987	47.19044848	NA	NA	NA
1794	1720373	1	4.089550209	2.261521266	NA	NA	NA
1795	1720375	1	14.55493355	8.048878253	NA	NA	NA
1796	1720377	1	3.208296446	1.774187935	NA	NA	NA
1797	1720379	1	3.058893753	1.691568245	NA	NA	NA
1798	1720383	1	2.152331114	1.190239106	NA	NA	NA
1799	1720387	1	19.90774412	11.0089825	NA	NA	NA
1800	1720389	1	21.97035098	12.14960409	NA	NA	NA
1801	1720391	1	43.97448352	24.31788939	NA	NA	NA
1802	1720405	1	4.207735628	2.326877802	NA	NA	NA
1803	1720409	1	3.607474923	1.994933632	NA	NA	NA
1804	1720415	1	5.719906425	3.163108253	NA	NA	NA
1805	1720417	1	1.646470785	0.910498344	NA	NA	NA
1806	1720427	1	3.658098793	2.022928633	NA	NA	NA
1807	1720429	1	3.241658644	1.79263723	NA	NA	NA
1808	1720431	1	3.912464905	2.163593092	NA	NA	NA
1809	1720433	1	12.38621592	6.849577404	NA	NA	NA
1810	1720435	1	1.457407692	0.805946454	NA	NA	NA
1811	1720437	1	5.903171539	3.264453861	NA	NA	NA
1812	1720439	1	20.66145515	11.4257847	NA	NA	NA
1813	1720441	1	3.289249032	1.818954715	NA	NA	NA
1814	1720443	1	3.608332369	1.9954078	NA	NA	NA
1815	1720445	1	5.444844604	3.010999066	NA	NA	NA
1816	1720447	1	6.028626681	3.333830555	NA	NA	NA
1817	1720449	1	5.360532097	2.96437425	NA	NA	NA
1818	1720455	1	8.266288775	4.571257693	NA	NA	NA
1819	1720461	1	4.625646114	2.557982301	NA	NA	NA
1820	1720465	1	9.180588018	5.076865174	NA	NA	NA
1821	1720467	1	14.19511585	7.849899065	NA	NA	NA
1822	1720469	1	1.611916566	0.891389861	NA	NA	NA
1823	1720473	1	7.759902888	4.291226297	NA	NA	NA
1824	1720475	1	10.83774664	5.993273892	NA	NA	NA
1825	1720479	1	20.29605715	11.2237196	NA	NA	NA
1826	1720485	1	1.603730106	0.886862749	NA	NA	NA
1827	1720487	1	3.402619028	1.881648322	NA	NA	NA
1828	1720489	1	20.15900002	11.14792701	NA	NA	NA
1829	1720491	1	1.044229281	0.577458792	NA	NA	NA
1830	1720493	1	7.322080072	4.04911028	NA	NA	NA
1831	1720503	1	1.49706502	0.827876956	NA	NA	NA
1832	1720505	1	5.111649442	2.826742141	NA	NA	NA
1833	1720513	1	0.547526908	0.30278238	NA	NA	NA
1834	1720525	1	49.10493185	27.15502731	NA	NA	NA
1835	1720531	1	8.296346413	4.587879566	NA	NA	NA
1836	1720533	1	1.826180363	1.009877741	NA	NA	NA
1837	1720539	1	9.403007486	5.19986314	NA	NA	NA
1838	1720557	1	12.11617662	6.700245671	NA	NA	NA
1839	1720565	1	10.35156059	5.724413006	NA	2.1336	http://www.maine.gov/ifw/fishing/lakesurvey_maps/piscataquis/marr_pond.pdf
1840	1720573	1	10.41516364	5.759585493	NA	NA	NA
1841	1720575	1	4.723565197	2.612131554	NA	NA	NA
1842	1720583	1	1.067971614	0.590588303	NA	NA	NA
1843	1720603	1	1.540992165	0.852168667	NA	NA	NA
1844	1720605	1	23.58174573	13.04070539	NA	NA	NA
1845	1720609	1	7.443369205	4.11618317	NA	NA	NA
1846	1720611	1	3.314323635	1.83282097	NA	NA	NA
1847	1720613	1	18.4479607	10.20172227	NA	12.4968	http://www.maine.gov/ifw/fishing/lakesurvey_maps/somerset/mayfield_pond.pdf
1848	1720617	1	2.015534949	1.114590827	NA	NA	NA
1849	1720619	1	4.391678882	2.428598422	NA	NA	NA
1850	1730774	1	3.58692652	1.983570366	NA	NA	NA
1851	1730806	1	0.591229856	0.32695011	NA	NA	NA
1852	1730858	1	1.353651643	0.748569359	NA	NA	NA
1853	1730860	1	2.609404777	1.443000842	NA	NA	NA
1854	1730866	1	0.663397886	0.366859031	NA	NA	NA
1855	1730870	1	1.400733371	0.774605554	NA	NA	NA
1856	1730874	1	0.527471083	0.291691509	NA	NA	NA
1857	1730876	1	1.723736715	0.953226403	NA	NA	NA
1858	1730878	1	13.0798488	7.233156386	NA	NA	NA
1859	1730888	1	17.08364468	9.447255508	NA	NA	NA
1860	1730900	1	1.807252344	0.999410546	NA	NA	NA
1861	1730906	1	18.03864613	9.97537131	NA	NA	NA
1862	1730908	1	0.725876155	0.401409514	NA	NA	NA
1863	1730910	1	0.869489694	0.480827801	NA	NA	NA
1864	1730922	1	2.660528469	1.471272243	NA	NA	NA
1865	1730928	1	0.214089328	0.118391398	NA	NA	NA
1866	1730930	1	0.713164794	0.394380131	NA	NA	NA
1867	1730938	1	9.266922006	5.124607869	NA	NA	NA
1868	1730954	1	1.034742388	0.572212541	NA	NA	NA
1869	1730970	1	14.72343649	8.142060379	NA	NA	NA
1870	1730974	1	0.80472013	0.445010232	NA	NA	NA
1871	1730978	1	0.69368577	0.383608231	NA	NA	NA
1872	1730986	1	10.44933379	5.778481586	NA	NA	NA
1873	1731016	1	35.31278276	19.52796887	NA	10.9728	http://www.maine.gov/ifw/fishing/lakesurvey_maps/penobscot/endless_lake.pdf
1874	1731018	1	1.000104618	0.553057854	NA	NA	NA
1875	1731200	1	38.78018201	21.44544065	NA	NA	NA
1876	1731454	1	17.62640418	9.747401512	NA	NA	NA
1877	1731490	1	18.87223482	10.43634586	NA	NA	NA
1878	1731552	1	21.26894478	11.76172646	NA	NA	NA
1879	1731554	1	23.07164083	12.75861738	NA	NA	NA
1880	1731560	1	0.206690562	0.114299881	NA	NA	NA
1881	1731562	1	20.39603491	11.27900731	NA	NA	NA
1882	1731570	1	22.29709625	12.33029423	NA	3.9624	http://www.maine.gov/ifw/fishing/lakesurvey_maps/penobscot/snag_pond.pdf
1883	1731576	1	21.33791375	11.7998663	NA	NA	NA
1884	1731586	1	1.490549631	0.824273946	NA	NA	NA
1885	1731598	1	22.16480446	12.25713687	NA	NA	NA
1886	1731604	1	3.042681269	1.682602742	NA	NA	NA
1887	1731606	1	0.940584114	0.520143015	NA	NA	NA
1888	1731630	1	5.740050673	3.174248022	NA	NA	NA
1889	1731636	1	3.380382155	1.869351332	NA	NA	NA
1890	1731638	1	24.13403067	13.34611896	NA	NA	NA
1891	1731648	1	24.92697491	13.78461713	NA	NA	NA
1892	1731650	1	0.46308192	0.256084302	NA	NA	NA
1893	1731656	1	16.47152903	9.108755554	NA	NA	NA
1894	1731658	1	1.409607697	0.779513056	NA	NA	NA
1895	1731664	1	8.060103321	4.457237137	NA	NA	NA
1896	1731678	1	1.218321733	0.673731918	NA	NA	NA
1897	1731680	1	16.57723694	9.167212028	NA	NA	NA
1898	1731682	1	39.72142745	21.96594938	NA	NA	NA
1899	1731690	1	39.05933194	21.59981056	NA	NA	NA
1900	1731700	1	108.956003	60.25266966	NA	NA	NA
1901	1731720	1	4.835324025	2.673934186	NA	NA	NA
1902	1731726	1	1.060268855	0.586328677	NA	NA	NA
1903	1731730	1	21.30542181	11.78189826	NA	NA	NA
1904	1731742	1	2.477452183	1.370031057	NA	NA	NA
1905	1731748	1	2.963894749	1.639033796	NA	NA	NA
1906	1731750	1	5.336038971	2.950829551	NA	NA	NA
1907	1731754	1	2.425223798	1.34114876	NA	NA	NA
1908	1731762	1	0.173309565	0.095840189	NA	NA	NA
1909	1731764	1	22.56468817	12.47827256	15	NA	http://www.maine.gov/ifw/fishing/lakesurvey_maps/hancock/spring_lake.pdf
1910	1731772	1	3.427302112	1.895298068	NA	NA	NA
1911	1731784	1	31.30810388	17.31338145	NA	NA	NA
1912	1731788	1	7.724777436	4.271801922	NA	NA	NA
1913	1731792	1	2.241273189	1.239424074	NA	NA	NA
1914	1731800	1	9.127034487	5.047250071	NA	NA	NA
1915	1731804	1	29.02608491	16.05142496	NA	NA	NA
1916	1731806	1	28.51949708	15.77128189	NA	NA	NA
1917	1731824	1	5.0650385	2.800966291	NA	NA	NA
1918	1731828	1	0.355882001	0.196802747	NA	NA	NA
1919	1731830	1	7.830592728	4.330317779	NA	NA	NA
1920	1731832	1	58.02897384	32.09002253	24	NA	NA
1921	1731842	1	2.433004117	1.345451277	NA	NA	NA
1922	1731848	1	9.142686353	5.055905553	NA	NA	NA
1923	1731850	1	30.87570885	17.07426699	NA	NA	NA
1924	1731852	1	1.710582523	0.945952135	NA	NA	NA
1925	1731856	1	4.696796918	2.597328696	NA	NA	NA
1926	1731858	1	0.669990134	0.370504544	NA	NA	NA
1927	1731862	1	3.605729313	1.99396831	NA	NA	NA
1928	1731864	1	46.68073458	25.81444622	NA	NA	NA
1929	1731868	1	0.13032112	0.072067579	NA	NA	NA
1930	1731870	1	0.118322899	0.065432563	NA	NA	NA
1931	1731872	1	0.445224826	0.246209329	NA	NA	NA
1932	1731874	1	12.86035397	7.111775745	NA	NA	NA
1933	1731882	1	0.290299054	0.160535377	NA	NA	NA
1934	1731886	1	1.152128235	0.637126914	NA	NA	NA
1935	1731914	1	2.406983974	1.331062138	NA	NA	NA
1936	1731918	1	1.068002321	0.590605284	NA	NA	NA
1937	1731924	1	1.06307888	0.587882621	NA	NA	NA
1938	1731930	1	1.812538889	1.002334006	NA	NA	NA
1939	1731936	1	2.070521185	1.144998215	NA	NA	NA
1940	1731938	1	18.26004481	10.09780478	NA	NA	NA
1941	1731942	1	4.855619564	2.685157619	NA	NA	NA
1942	1731956	1	0.148244642	0.081979287	NA	NA	NA
1943	1731962	1	0.261055295	0.144363578	NA	NA	NA
1944	1734518	1	2.683919048	1.484207234	NA	NA	NA
1945	1734522	1	2.745039368	1.518006771	NA	NA	NA
1946	1734524	1	1.416126966	0.783118212	NA	NA	NA
1947	1734548	1	0.579975651	0.320726535	NA	NA	NA
1948	1734552	1	2.613404989	1.445212959	NA	NA	NA
1949	1734558	1	10.44083593	5.773782269	NA	4.2672	http://www.maine.gov/ifw/fishing/lakesurvey_maps/penobscot/garland_pond.pdf
1950	1734566	1	6.025951767	3.332351327	NA	NA	NA
1951	1734978	1	0.75951376	0.420011109	NA	NA	NA
1952	1734982	1	0.201210751	0.111269545	NA	NA	NA
1953	1734984	1	13.35003423	7.382568929	NA	NA	NA
1954	1734986	1	0.816338038	0.451434935	NA	NA	NA
1955	1734988	1	0.780914592	0.431845769	NA	NA	NA
1956	1734994	1	2.605201837	1.440676616	NA	NA	NA
1957	1735004	1	0.266718248	0.147495191	NA	NA	NA
1958	1735008	1	0.481393549	0.266210633	NA	NA	NA
1959	1735012	1	1.568900013	0.867601707	NA	NA	NA
1960	1735020	1	1.062811017	0.587734492	NA	NA	NA
1961	1735026	1	4.547301719	2.514657851	NA	NA	NA
1962	1735030	1	0.764993012	0.423041136	NA	NA	NA
1963	1735032	1	0.781101429	0.43194909	NA	NA	NA
1964	1735034	1	2.11903367	1.17182562	NA	NA	NA
1965	1735036	1	0	0	NA	NA	NA
1966	1735042	1	0.425730223	0.235428813	NA	NA	NA
1967	1735044	1	1.580290604	0.873900704	NA	NA	NA
1968	1735046	1	2.123601866	1.174351832	NA	NA	NA
1969	1735050	1	0.689511037	0.381299603	NA	NA	NA
1970	1735054	1	2.218871355	1.227035859	NA	NA	NA
1971	1735058	1	1.227376413	0.678739156	NA	NA	NA
1972	1735066	1	10.54341448	5.830508207	NA	NA	NA
1973	1735084	1	0.971685325	0.537341985	NA	NA	NA
1974	1735118	1	3.174291229	1.75538305	NA	NA	NA
1975	1735120	1	3.423296139	1.893082765	NA	NA	NA
1976	1735122	1	2.672498131	1.477891466	NA	NA	NA
1977	1735126	1	1.762575944	0.974704497	NA	NA	NA
1978	1735128	1	2.333157012	1.290235828	NA	NA	NA
1979	1735132	1	2.448122724	1.353811866	NA	NA	NA
1980	1735158	1	14.18051735	7.841826095	NA	NA	NA
1981	1735172	1	25.80842405	14.2720585	NA	NA	NA
1982	1735180	1	7.040530515	3.893413375	NA	NA	NA
1983	1735196	1	1.822825269	1.008022374	NA	NA	NA
1984	1735200	1	16.10175456	8.904270272	NA	NA	NA
1985	1735202	1	3.699839746	2.04601138	NA	NA	NA
1986	1735204	1	0.066918086	0.037005702	NA	NA	NA
1987	1735206	1	6.4437669	3.563403096	NA	NA	NA
1988	1735208	1	2.508802325	1.387367686	NA	NA	NA
1989	1735214	1	0.82687211	0.457260277	NA	NA	NA
1990	1735216	1	4.286835623	2.3706201	NA	NA	NA
1991	1735220	1	20.68433762	11.4384387	NA	NA	NA
1992	1735224	1	13.12169201	7.256295682	NA	NA	NA
1993	1735228	1	0	0	NA	NA	NA
1994	1735238	1	6.296015739	3.481696704	NA	NA	NA
1995	1735240	1	2.725608253	1.507261364	NA	NA	NA
1996	1735254	1	0.894764221	0.494804614	NA	NA	NA
1997	1735266	1	49.60510788	27.43162466	NA	NA	NA
1998	1735284	1	13.39948225	7.409913684	NA	NA	NA
1999	1735302	1	3.209163237	1.77466727	NA	NA	NA
[truncated: 25,943 more rows]
